# Supplementary material for: 4-Hydr­oxy-3-(1′-methyl-2-oxo-4′-phenyl­spiro­[indoline-3,2′-pyrrolidine]-3′-yl­carbon­yl)quinolin-2(1H)-one
Source: Acta Crystallogr Sect E Struct Rep Online. 2010 Mar 27;66(Pt 4):o952. doi: 10.1107/S1600536810010500 (PMC2983794; doi:10.1107/S1600536810010500)
Supplement: Supplementary file 1 [file e-66-0o952-sup1.cif]

##############################################################################
###                                                                        ###
###        Electronic paper (Acta Crystallographica Section E)             ###
###                                                                        ###
##############################################################################
#                                                                            #
# This CIF contains the data in a paper accepted for publication in Acta     #
# Crystallographica Section E. It conforms to the requirements of Notes      #
# for Authors for Section E, and has been peer reviewed under the auspices   #
# of the IUCr Commission on Journals.                                        #
#                                                                            #
# Full details of the Crystallographic Information File format               #
# are given in the paper "The Crystallographic Information File (CIF):       #
# a New Standard Archive File for Crystallography" by S. R. Hall, F. H.      #
# Allen and I. D. Brown [Acta Cryst. (1991), A47, 655-685].                  #
#                                                                            #
# The current version of the core CIF dictionary is obtainable from          #
# ftp://ftp.iucr.org/pub/cif_core.dic. The current version number is 2.4.    #
#                                                                            #
# Software is freely available for graphical display of the structure(s) in  #
# this CIF.  For information consult the CIF home page http://www.iucr.org/  #
# cif/home.html                                                              #
#                                                                            #
# This file may be used for bona fide research purposes within the           #
# scientific community so long as proper attribution is given to the journal # 
# article from which it was obtained.                                        #
#                                                                            #
##############################################################################
                                             
data_global
_audit_creation_method     SHELXL-97
_journal_date_recd_electronic     2010-03-15
_journal_date_accepted     2010-03-20
_journal_name_full     'Acta Crystallographica, Section E'
_journal_year     2010
_journal_volume     66
_journal_issue      4
_journal_page_first     o952
_journal_page_last     o952
_journal_paper_category     QO
_journal_coeditor_code     CI5061
_publ_contact_author_name     ' M.N. Ponnuswamy '
_publ_contact_author_address
;   Centre of Advanced Study in Crystallography and Biophysics
    University of Madras
    Guindy Campus
    Chennai - 600 025
    India
;
_publ_contact_author_email     'mnpsy2004@yahoo.com'
_publ_contact_author_fax     '+9144 22352494'
_publ_contact_author_phone     '+9144 22300122'
_publ_section_title
;\
4-Hydroxy-3-(1'-methyl-2-oxo-4'-phenylspiro[indoline-3,2'-pyrrolidine]-3'-\
ylcarbonyl)quinolin-2(1<i>H</i>)-one
;
loop_
    _publ_author_name
    _publ_author_footnote
    _publ_author_address
    'K. Revathi'
;
     Parent department: Department of Chemistry,
     Thiagarajar College (Autonomous),
     Madurai 625 009,
     India.
;
;
      Centre of Advanced Study in Crystallography and Biophysics
      University of Madras
      Guindy Campus
      Chennai 600 025
      India
;
    'M. Sankaran'
;
?
;
;     Department of Chemistry
      School of Chemical Sciences
      Bharathiar University
      Coimbatore 641 046
      India
;
    ' P. Ramesh '
;
?
;
;
      Centre of Advanced Study in Crystallography and Biophysics
      University of Madras
      Guindy Campus
      Chennai 600 025
      India
;
    ' P. S. Mohan '
;
?
;
;     Department of Chemistry
      School of Chemical Sciences
      Bharathiar University
      Coimbatore 641 046
      India
;
    ' M. N. Ponnuswamy '
;
?
;
;
      Centre of Advanced Study in Crystallography and Biophysics
      University of Madras
      Guindy Campus
      Chennai 600 025
      India
;
data_I
_audit_creation_method     SHELXL-97
_chemical_name_systematic
;
4-Hydroxy-3-(1'-methyl-2-oxo-4'-phenylspiro[indoline-3,2'-pyrrolidine]-3-
ylcarbonyl)quinolin-2(1<i>H</i>)-one
;
_chemical_name_common
;
;
_chemical_formula_moiety     'C28 H23 N3 O4'
_chemical_formula_sum     'C28 H23 N3 O4'
_chemical_formula_weight     465.49
_chemical_melting_point     ?
_symmetry_cell_setting     Triclinic
_symmetry_space_group_name_H-M     'P -1'
_symmetry_space_group_name_Hall     '-P 1'
loop_
    _symmetry_equiv_pos_as_xyz
    'x, y, z'
    '-x, -y, -z'
_cell_length_a     9.6918(3)
_cell_length_b     11.0258(3)
_cell_length_c     12.9663(4)
_cell_angle_alpha     69.1110(10)
_cell_angle_beta     72.044(2)
_cell_angle_gamma     66.4100(10)
_cell_volume     1163.93(6)
_cell_formula_units_Z     2
_cell_measurement_reflns_used     1865
_cell_measurement_theta_min     1.71
_cell_measurement_theta_max     28.35
_cell_measurement_temperature     293(2)
_exptl_crystal_description     Block
_exptl_crystal_colour     colourless
_exptl_crystal_size_max     0.20
_exptl_crystal_size_mid     0.20
_exptl_crystal_size_min     0.20
_exptl_crystal_density_diffrn     1.328
_exptl_crystal_density_meas     ?
_exptl_crystal_density_method     'not measured'
_exptl_crystal_F_000     488
_exptl_absorpt_coefficient_mu     0.090
_exptl_absorpt_correction_type     multi-scan
_exptl_absorpt_process_details     '(SADABS; Bruker, 2008)'
_exptl_absorpt_correction_T_min     0.982
_exptl_absorpt_correction_T_max     0.982
_exptl_special_details
;
;
_diffrn_ambient_temperature     293(2)
_diffrn_radiation_type     MoK\a
_diffrn_radiation_wavelength     0.71073
_diffrn_radiation_source     'fine-focus sealed tube'
_diffrn_radiation_monochromator     graphite
_diffrn_measurement_device_type
                              'Bruker SMART APEXII area-detector diffractometer'
_diffrn_measurement_method     '\w and \f scans'
_diffrn_detector_area_resol_mean     ?
_diffrn_reflns_number     21655
_diffrn_reflns_av_R_equivalents     0.0234
_diffrn_reflns_av_sigmaI/netI     0.0192
_diffrn_reflns_theta_min     1.71
_diffrn_reflns_theta_max     28.35
_diffrn_reflns_theta_full     25.00
_diffrn_measured_fraction_theta_max     0.996
_diffrn_measured_fraction_theta_full     1.000
_diffrn_reflns_limit_h_min     -12
_diffrn_reflns_limit_h_max     12
_diffrn_reflns_limit_k_min     -14
_diffrn_reflns_limit_k_max     14
_diffrn_reflns_limit_l_min     -17
_diffrn_reflns_limit_l_max     17
_diffrn_standards_number     0
_diffrn_standards_interval_count     .
_diffrn_standards_interval_time     .
_diffrn_standards_decay_%     ?
_refine_special_details
;
Refinement of <i>F</i>^2^ against ALL reflections. The weighted <i>R</i>-factor
wR and goodness of fit <i>S</i> are based on <i>F</i>^2^, conventional
<i>R</i>-factors <i>R</i> are based on <i>F</i>, with <i>F</i> set to zero for
negative <i>F</i>^2^. The threshold expression of <i>F</i>^2^ >
\s(<i>F</i>^2^) is used only for calculating <i>R</i>-factors(gt) etc. and is
not relevant to the choice of reflections for refinement. <i>R</i>-factors
based on <i>F</i>^2^ are statistically about twice as large as those based on
<i>F</i>, and <i>R</i>- factors based on ALL data will be even larger.
;
_reflns_number_total     5795
_reflns_number_gt     4635
_reflns_threshold_expression     I>2\s(I)
_refine_ls_structure_factor_coef     Fsqd
_refine_ls_matrix_type     full
_refine_ls_R_factor_all     0.0516
_refine_ls_R_factor_gt     0.0404
_refine_ls_wR_factor_gt     0.1093
_refine_ls_wR_factor_ref     0.1192
_refine_ls_goodness_of_fit_ref     1.029
_refine_ls_restrained_S_all     1.029
_refine_ls_number_reflns     5795
_refine_ls_number_parameters     329
_refine_ls_number_restraints     0
_refine_ls_hydrogen_treatment     mixed
_refine_ls_weighting_scheme     calc
_refine_ls_weighting_details
         'calc w=1/[\s^2^(Fo^2^)+(0.0596P)^2^+0.2023P] where P=(Fo^2^+2Fc^2^)/3'
_atom_sites_solution_hydrogens     geom
_atom_sites_solution_primary     direct
_atom_sites_solution_secondary     difmap
_refine_ls_shift/su_max     0.008
_refine_ls_shift/su_mean     0.001
_refine_diff_density_max     0.223
_refine_diff_density_min     -0.190
_refine_ls_extinction_method     none
_refine_ls_extinction_coef     ?
loop_
    _atom_type_symbol
    _atom_type_description
    _atom_type_scat_dispersion_real
    _atom_type_scat_dispersion_imag
    _atom_type_scat_source
    'C' 'C' 0.0033 0.0016
                         'International Tables Vol C Tables 4.2.6.8 and 6.1.1.4'
    'H' 'H' 0.0000 0.0000
                         'International Tables Vol C Tables 4.2.6.8 and 6.1.1.4'
    'N' 'N' 0.0061 0.0033
                         'International Tables Vol C Tables 4.2.6.8 and 6.1.1.4'
    'O' 'O' 0.0106 0.0060
                         'International Tables Vol C Tables 4.2.6.8 and 6.1.1.4'
_computing_data_collection     'APEX2 (Bruker, 2008)'
_computing_cell_refinement     'SAINT (Bruker, 2008)'
_computing_data_reduction     'SAINT (Bruker, 2008)'
_computing_structure_solution     'SHELXS97 (Sheldrick, 2008)'
_computing_structure_refinement     'SHELXL97 (Sheldrick, 2008)'
_computing_molecular_graphics     'ORTEP-3 (Farrugia, 1997)'
_computing_publication_material
                            'SHELXL97 (Sheldrick, 2008) and PLATON (Spek, 2009)'
loop_
    _atom_site_type_symbol
    _atom_site_label
    _atom_site_fract_x
    _atom_site_fract_y
    _atom_site_fract_z
    _atom_site_U_iso_or_equiv
    _atom_site_adp_type
    _atom_site_calc_flag
    _atom_site_refinement_flags
    _atom_site_occupancy
    _atom_site_disorder_assembly
    _atom_site_disorder_group
    O O1 -0.12393(11) 0.84110(9) 0.20477(8) 0.0513(2) Uani d . 1 . .
    O O2 0.31591(12) 0.88012(10) 0.35337(8) 0.0540(2) Uani d . 1 . .
    O O3 0.17428(11) 0.93755(10) 0.06203(7) 0.0489(2) Uani d . 1 . .
    O O4 0.43677(12) 1.06028(12) 0.24273(9) 0.0577(3) Uani d . 1 . .
    N N1 -0.11028(12) 0.89412(11) 0.41897(8) 0.0438(2) Uani d . 1 . .
    C C2 -0.03598(13) 0.94481(12) 0.30309(9) 0.0377(2) Uani d . 1 . .
    C C3 0.13212(13) 0.83758(11) 0.29618(9) 0.0362(2) Uani d . 1 . .
    H H3 0.1534 0.7989 0.2334 0.043 Uiso calc R 1 . .
    C C4 0.12577(14) 0.72173(12) 0.40670(9) 0.0398(3) Uani d . 1 . .
    H H4 0.1635 0.7380 0.4609 0.048 Uiso calc R 1 . .
    C C5 -0.04598(15) 0.74471(13) 0.44758(10) 0.0451(3) Uani d . 1 . .
    H H5A -0.0828 0.7067 0.4086 0.054 Uiso calc R 1 . .
    H H5B -0.0702 0.7047 0.5280 0.054 Uiso calc R 1 . .
    C C6 -0.27726(17) 0.95032(17) 0.44161(13) 0.0608(4) Uani d . 1 . .
    H H6A -0.3175 0.9223 0.3981 0.091 Uiso calc R 1 . .
    H H6B -0.3085 1.0488 0.4214 0.091 Uiso calc R 1 . .
    H H6C -0.3159 0.9170 0.5202 0.091 Uiso calc R 1 . .
    C C7 -0.10803(14) 0.94192(12) 0.21255(9) 0.0405(3) Uani d . 1 . .
    N N8 -0.15228(13) 1.07050(11) 0.14433(9) 0.0465(3) Uani d . 1 . .
    C C9 -0.11390(14) 1.16162(12) 0.17404(10) 0.0437(3) Uani d . 1 . .
    C C10 -0.13151(19) 1.29824(14) 0.12047(13) 0.0604(4) Uani d . 1 . .
    H H10 -0.1705 1.3416 0.0546 0.072 Uiso calc R 1 . .
    C C11 -0.0888(2) 1.36838(15) 0.16859(15) 0.0669(4) Uani d . 1 . .
    H H11 -0.0970 1.4600 0.1332 0.080 Uiso calc R 1 . .
    C C12 -0.03449(19) 1.30537(14) 0.26777(14) 0.0594(4) Uani d . 1 . .
    H H12 -0.0103 1.3559 0.2997 0.071 Uiso calc R 1 . .
    C C13 -0.01539(15) 1.16707(13) 0.32065(11) 0.0480(3) Uani d . 1 . .
    H H13 0.0216 1.1243 0.3874 0.058 Uiso calc R 1 . .
    C C14 -0.05276(14) 1.09499(12) 0.27148(9) 0.0395(2) Uani d . 1 . .
    C C15 0.25320(13) 0.90191(11) 0.27531(9) 0.0378(2) Uani d . 1 . .
    C C16 0.29296(13) 0.99495(11) 0.16590(9) 0.0363(2) Uani d . 1 . .
    C C17 0.24039(13) 1.01026(11) 0.06679(9) 0.0377(2) Uani d . 1 . .
    N N18 0.26902(12) 1.11132(10) -0.02685(8) 0.0419(2) Uani d . 1 . .
    C C19 0.34942(13) 1.19400(12) -0.03571(10) 0.0408(3) Uani d . 1 . .
    C C20 0.37500(16) 1.29242(13) -0.13735(12) 0.0515(3) Uani d . 1 . .
    H H20 0.3361 1.3035 -0.1986 0.062 Uiso calc R 1 . .
    C C21 0.45814(18) 1.37192(15) -0.14509(13) 0.0597(4) Uani d . 1 . .
    H H21 0.4756 1.4372 -0.2122 0.072 Uiso calc R 1 . .
    C C22 0.51668(19) 1.35655(16) -0.05436(14) 0.0624(4) Uani d . 1 . .
    H H22 0.5725 1.4117 -0.0613 0.075 Uiso calc R 1 . .
    C C23 0.49284(16) 1.26065(15) 0.04533(13) 0.0533(3) Uani d . 1 . .
    H H23 0.5326 1.2506 0.1058 0.064 Uiso calc R 1 . .
    C C24 0.40805(13) 1.17747(12) 0.05590(10) 0.0412(3) Uani d . 1 . .
    C C25 0.37906(13) 1.07426(12) 0.15761(10) 0.0403(3) Uani d . 1 . .
    C C26 0.22252(15) 0.58092(12) 0.38987(10) 0.0435(3) Uani d . 1 . .
    C C27 0.33649(18) 0.49550(14) 0.45126(13) 0.0590(4) Uani d . 1 . .
    H H27 0.3503 0.5229 0.5064 0.071 Uiso calc R 1 . .
    C C28 0.4310(2) 0.36850(16) 0.43128(17) 0.0739(5) Uani d . 1 . .
    H H28 0.5078 0.3124 0.4726 0.089 Uiso calc R 1 . .
    C C29 0.4112(2) 0.32639(15) 0.35130(16) 0.0695(4) Uani d . 1 . .
    H H29 0.4755 0.2426 0.3373 0.083 Uiso calc R 1 . .
    C C30 0.29633(18) 0.40778(15) 0.29184(14) 0.0594(4) Uani d . 1 . .
    H H30 0.2814 0.3783 0.2385 0.071 Uiso calc R 1 . .
    C C31 0.20241(16) 0.53399(13) 0.31095(11) 0.0492(3) Uani d . 1 . .
    H H31 0.1245 0.5883 0.2703 0.059 Uiso calc R 1 . .
    H H4A 0.405(3) 0.985(2) 0.301(2) 0.106(7) Uiso d . 1 . .
    H H8 -0.1719(19) 1.0831(17) 0.0782(15) 0.065(5) Uiso d . 1 . .
    H H18 0.2265(18) 1.1249(15) -0.0844(14) 0.054(4) Uiso d . 1 . .
loop_
    _atom_site_aniso_label
    _atom_site_aniso_U_11
    _atom_site_aniso_U_22
    _atom_site_aniso_U_33
    _atom_site_aniso_U_12
    _atom_site_aniso_U_13
    _atom_site_aniso_U_23
    O1 0.0677(6) 0.0516(5) 0.0457(5) -0.0282(4) -0.0212(4) -0.0070(4)
    O2 0.0656(6) 0.0651(6) 0.0408(5) -0.0325(5) -0.0224(4) -0.0019(4)
    O3 0.0688(6) 0.0569(5) 0.0340(4) -0.0363(5) -0.0133(4) -0.0061(4)
    O4 0.0679(6) 0.0729(7) 0.0496(5) -0.0398(5) -0.0200(5) -0.0094(5)
    N1 0.0470(6) 0.0469(6) 0.0327(5) -0.0145(4) -0.0058(4) -0.0078(4)
    C2 0.0430(6) 0.0406(6) 0.0306(5) -0.0140(5) -0.0105(4) -0.0075(4)
    C3 0.0437(6) 0.0344(5) 0.0303(5) -0.0128(4) -0.0101(4) -0.0060(4)
    C4 0.0495(6) 0.0391(6) 0.0311(5) -0.0170(5) -0.0125(4) -0.0029(4)
    C5 0.0527(7) 0.0478(6) 0.0328(5) -0.0211(5) -0.0077(5) -0.0036(5)
    C6 0.0495(8) 0.0672(9) 0.0528(8) -0.0153(7) -0.0008(6) -0.0134(7)
    C7 0.0427(6) 0.0456(6) 0.0346(5) -0.0155(5) -0.0099(4) -0.0088(5)
    N8 0.0553(6) 0.0470(6) 0.0392(5) -0.0141(5) -0.0214(5) -0.0065(4)
    C9 0.0465(6) 0.0416(6) 0.0411(6) -0.0093(5) -0.0138(5) -0.0102(5)
    C10 0.0755(10) 0.0439(7) 0.0574(8) -0.0109(7) -0.0311(7) -0.0028(6)
    C11 0.0842(11) 0.0372(7) 0.0783(11) -0.0144(7) -0.0298(9) -0.0087(7)
    C12 0.0701(9) 0.0455(7) 0.0703(9) -0.0146(6) -0.0219(7) -0.0222(7)
    C13 0.0535(7) 0.0459(7) 0.0469(7) -0.0106(5) -0.0150(5) -0.0169(5)
    C14 0.0420(6) 0.0387(6) 0.0355(5) -0.0098(4) -0.0089(4) -0.0100(4)
    C15 0.0423(6) 0.0371(5) 0.0345(5) -0.0112(4) -0.0100(4) -0.0097(4)
    C16 0.0380(6) 0.0364(5) 0.0350(5) -0.0115(4) -0.0076(4) -0.0102(4)
    C17 0.0409(6) 0.0386(6) 0.0331(5) -0.0138(4) -0.0059(4) -0.0093(4)
    N18 0.0495(6) 0.0438(5) 0.0344(5) -0.0199(4) -0.0101(4) -0.0058(4)
    C19 0.0386(6) 0.0362(5) 0.0431(6) -0.0114(4) -0.0028(5) -0.0110(5)
    C20 0.0535(8) 0.0456(7) 0.0473(7) -0.0178(6) -0.0058(6) -0.0046(5)
    C21 0.0603(8) 0.0479(7) 0.0601(8) -0.0249(6) 0.0001(7) -0.0038(6)
    C22 0.0618(9) 0.0573(8) 0.0727(10) -0.0348(7) -0.0006(7) -0.0157(7)
    C23 0.0503(7) 0.0564(8) 0.0598(8) -0.0265(6) -0.0044(6) -0.0179(6)
    C24 0.0374(6) 0.0399(6) 0.0462(6) -0.0137(5) -0.0034(5) -0.0142(5)
    C25 0.0389(6) 0.0436(6) 0.0408(6) -0.0134(5) -0.0077(5) -0.0142(5)
    C26 0.0488(7) 0.0377(6) 0.0413(6) -0.0192(5) -0.0094(5) -0.0012(5)
    C27 0.0668(9) 0.0463(7) 0.0622(9) -0.0177(6) -0.0276(7) -0.0006(6)
    C28 0.0695(10) 0.0471(8) 0.0905(12) -0.0093(7) -0.0319(9) 0.0010(8)
    C29 0.0670(10) 0.0402(7) 0.0916(12) -0.0172(7) -0.0074(9) -0.0137(7)
    C30 0.0652(9) 0.0512(8) 0.0671(9) -0.0294(7) -0.0005(7) -0.0204(7)
    C31 0.0530(7) 0.0451(7) 0.0511(7) -0.0209(6) -0.0090(6) -0.0102(5)
_geom_special_details
;
All esds (except the esd in the dihedral angle between two l.s. planes) are
estimated using the full covariance matrix. The cell esds are taken into
account individually in the estimation of esds in distances, angles and
torsion angles; correlations between esds in cell parameters are only used
when they are defined by crystal symmetry. An approximate (isotropic)
treatment of cell esds is used for estimating esds involving l.s. planes.
;
loop_
    _geom_bond_atom_site_label_1
    _geom_bond_atom_site_label_2
    _geom_bond_site_symmetry_2
    _geom_bond_distance
    _geom_bond_publ_flag
    O1 C7 . 1.2232(15) ?
    O2 C15 . 1.2412(14) ?
    O3 C17 . 1.2360(14) ?
    O4 C25 . 1.3210(15) ?
    O4 H4A . 0.99(2) ?
    N1 C6 . 1.4572(18) ?
    N1 C5 . 1.4577(16) ?
    N1 C2 . 1.4645(15) ?
    C2 C14 . 1.5092(16) ?
    C2 C7 . 1.5546(16) ?
    C2 C3 . 1.5824(16) ?
    C3 C15 . 1.5123(16) ?
    C3 C4 . 1.5466(15) ?
    C3 H3 . 0.98 ?
    C4 C26 . 1.5124(17) ?
    C4 C5 . 1.5265(18) ?
    C4 H4 . 0.98 ?
    C5 H5A . 0.97 ?
    C5 H5B . 0.97 ?
    C6 H6A . 0.96 ?
    C6 H6B . 0.96 ?
    C6 H6C . 0.96 ?
    C7 N8 . 1.3526(16) ?
    N8 C9 . 1.3999(17) ?
    N8 H8 . 0.886(18) ?
    C9 C10 . 1.3791(18) ?
    C9 C14 . 1.3922(16) ?
    C10 C11 . 1.385(2) ?
    C10 H10 . 0.93 ?
    C11 C12 . 1.379(2) ?
    C11 H11 . 0.93 ?
    C12 C13 . 1.3915(19) ?
    C12 H12 . 0.93 ?
    C13 C14 . 1.3797(17) ?
    C13 H13 . 0.93 ?
    C15 C16 . 1.4679(15) ?
    C16 C25 . 1.3908(16) ?
    C16 C17 . 1.4559(15) ?
    C17 N18 . 1.3666(15) ?
    N18 C19 . 1.3748(16) ?
    N18 H18 . 0.900(16) ?
    C19 C24 . 1.3950(17) ?
    C19 C20 . 1.4035(17) ?
    C20 C21 . 1.371(2) ?
    C20 H20 . 0.93 ?
    C21 C22 . 1.388(2) ?
    C21 H21 . 0.93 ?
    C22 C23 . 1.371(2) ?
    C22 H22 . 0.93 ?
    C23 C24 . 1.4068(18) ?
    C23 H23 . 0.93 ?
    C24 C25 . 1.4389(17) ?
    C26 C27 . 1.3840(18) ?
    C26 C31 . 1.3907(18) ?
    C27 C28 . 1.397(2) ?
    C27 H27 . 0.93 ?
    C28 C29 . 1.366(3) ?
    C28 H28 . 0.93 ?
    C29 C30 . 1.369(2) ?
    C29 H29 . 0.93 ?
    C30 C31 . 1.385(2) ?
    C30 H30 . 0.93 ?
    C31 H31 . 0.93 ?
loop_
    _geom_angle_atom_site_label_1
    _geom_angle_atom_site_label_2
    _geom_angle_atom_site_label_3
    _geom_angle_site_symmetry_1
    _geom_angle_site_symmetry_3
    _geom_angle
    _geom_angle_publ_flag
    C25 O4 H4A . . 102.8(13) ?
    C6 N1 C5 . . 115.61(11) ?
    C6 N1 C2 . . 115.01(10) ?
    C5 N1 C2 . . 106.72(9) ?
    N1 C2 C14 . . 113.47(9) ?
    N1 C2 C7 . . 113.94(10) ?
    C14 C2 C7 . . 101.31(9) ?
    N1 C2 C3 . . 102.76(8) ?
    C14 C2 C3 . . 117.72(10) ?
    C7 C2 C3 . . 107.99(9) ?
    C15 C3 C4 . . 114.61(9) ?
    C15 C3 C2 . . 112.81(9) ?
    C4 C3 C2 . . 105.06(9) ?
    C15 C3 H3 . . 108.0 ?
    C4 C3 H3 . . 108.0 ?
    C2 C3 H3 . . 108.0 ?
    C26 C4 C5 . . 115.35(10) ?
    C26 C4 C3 . . 112.53(9) ?
    C5 C4 C3 . . 102.87(9) ?
    C26 C4 H4 . . 108.6 ?
    C5 C4 H4 . . 108.6 ?
    C3 C4 H4 . . 108.6 ?
    N1 C5 C4 . . 102.03(10) ?
    N1 C5 H5A . . 111.4 ?
    C4 C5 H5A . . 111.4 ?
    N1 C5 H5B . . 111.4 ?
    C4 C5 H5B . . 111.4 ?
    H5A C5 H5B . . 109.2 ?
    N1 C6 H6A . . 109.5 ?
    N1 C6 H6B . . 109.5 ?
    H6A C6 H6B . . 109.5 ?
    N1 C6 H6C . . 109.5 ?
    H6A C6 H6C . . 109.5 ?
    H6B C6 H6C . . 109.5 ?
    O1 C7 N8 . . 125.56(11) ?
    O1 C7 C2 . . 126.01(10) ?
    N8 C7 C2 . . 108.42(10) ?
    C7 N8 C9 . . 111.31(10) ?
    C7 N8 H8 . . 119.7(11) ?
    C9 N8 H8 . . 125.8(11) ?
    C10 C9 C14 . . 121.77(12) ?
    C10 C9 N8 . . 128.28(12) ?
    C14 C9 N8 . . 109.94(10) ?
    C9 C10 C11 . . 117.42(13) ?
    C9 C10 H10 . . 121.3 ?
    C11 C10 H10 . . 121.3 ?
    C12 C11 C10 . . 121.45(14) ?
    C12 C11 H11 . . 119.3 ?
    C10 C11 H11 . . 119.3 ?
    C11 C12 C13 . . 120.76(13) ?
    C11 C12 H12 . . 119.6 ?
    C13 C12 H12 . . 119.6 ?
    C14 C13 C12 . . 118.27(12) ?
    C14 C13 H13 . . 120.9 ?
    C12 C13 H13 . . 120.9 ?
    C13 C14 C9 . . 120.22(11) ?
    C13 C14 C2 . . 131.02(10) ?
    C9 C14 C2 . . 108.75(10) ?
    O2 C15 C16 . . 119.22(11) ?
    O2 C15 C3 . . 119.46(10) ?
    C16 C15 C3 . . 121.25(9) ?
    C25 C16 C17 . . 119.02(10) ?
    C25 C16 C15 . . 118.98(10) ?
    C17 C16 C15 . . 121.97(10) ?
    O3 C17 N18 . . 118.80(10) ?
    O3 C17 C16 . . 124.44(10) ?
    N18 C17 C16 . . 116.76(10) ?
    N18 C19 C24 . . 119.67(11) ?
    N18 C19 C20 . . 119.99(12) ?
    C24 C19 C20 . . 120.32(12) ?
    C21 C20 C19 . . 119.04(14) ?
    C21 C20 H20 . . 120.5 ?
    C19 C20 H20 . . 120.5 ?
    C20 C21 C22 . . 121.10(13) ?
    C20 C21 H21 . . 119.4 ?
    C22 C21 H21 . . 119.4 ?
    C23 C22 C21 . . 120.47(14) ?
    C23 C22 H22 . . 119.8 ?
    C21 C22 H22 . . 119.8 ?
    C22 C23 C24 . . 119.78(14) ?
    C22 C23 H23 . . 120.1 ?
    C24 C23 H23 . . 120.1 ?
    C19 C24 C23 . . 119.28(12) ?
    C19 C24 C25 . . 117.81(11) ?
    C23 C24 C25 . . 122.91(12) ?
    O4 C25 C16 . . 121.98(11) ?
    O4 C25 C24 . . 116.49(11) ?
    C16 C25 C24 . . 121.52(11) ?
    C27 C26 C31 . . 117.78(13) ?
    C27 C26 C4 . . 120.84(12) ?
    C31 C26 C4 . . 121.36(11) ?
    C26 C27 C28 . . 120.68(15) ?
    C26 C27 H27 . . 119.7 ?
    C28 C27 H27 . . 119.7 ?
    C29 C28 C27 . . 120.29(15) ?
    C29 C28 H28 . . 119.9 ?
    C27 C28 H28 . . 119.9 ?
    C28 C29 C30 . . 119.90(15) ?
    C28 C29 H29 . . 120.0 ?
    C30 C29 H29 . . 120.0 ?
    C29 C30 C31 . . 120.13(15) ?
    C29 C30 H30 . . 119.9 ?
    C31 C30 H30 . . 119.9 ?
    C30 C31 C26 . . 121.18(13) ?
    C30 C31 H31 . . 119.4 ?
    C26 C31 H31 . . 119.4 ?
loop_
    _geom_torsion_atom_site_label_1
    _geom_torsion_atom_site_label_2
    _geom_torsion_atom_site_label_3
    _geom_torsion_atom_site_label_4
    _geom_torsion_site_symmetry_1
    _geom_torsion_site_symmetry_2
    _geom_torsion_site_symmetry_3
    _geom_torsion_site_symmetry_4
    _geom_torsion
    _geom_torsion_publ_flag
    C6 N1 C2 C14 . . . . 67.51(14) ?
    C5 N1 C2 C14 . . . . -162.83(10) ?
    C6 N1 C2 C7 . . . . -47.74(15) ?
    C5 N1 C2 C7 . . . . 81.91(12) ?
    C6 N1 C2 C3 . . . . -164.29(11) ?
    C5 N1 C2 C3 . . . . -34.63(11) ?
    N1 C2 C3 C15 . . . . -116.48(10) ?
    C14 C2 C3 C15 . . . . 9.00(13) ?
    C7 C2 C3 C15 . . . . 122.80(10) ?
    N1 C2 C3 C4 . . . . 9.05(11) ?
    C14 C2 C3 C4 . . . . 134.53(10) ?
    C7 C2 C3 C4 . . . . -111.68(10) ?
    C15 C3 C4 C26 . . . . -93.05(12) ?
    C2 C3 C4 C26 . . . . 142.55(10) ?
    C15 C3 C4 C5 . . . . 142.18(10) ?
    C2 C3 C4 C5 . . . . 17.79(11) ?
    C6 N1 C5 C4 . . . . 176.30(10) ?
    C2 N1 C5 C4 . . . . 46.99(11) ?
    C26 C4 C5 N1 . . . . -161.42(9) ?
    C3 C4 C5 N1 . . . . -38.53(11) ?
    N1 C2 C7 O1 . . . . -56.11(16) ?
    C14 C2 C7 O1 . . . . -178.34(12) ?
    C3 C2 C7 O1 . . . . 57.35(15) ?
    N1 C2 C7 N8 . . . . 123.09(11) ?
    C14 C2 C7 N8 . . . . 0.87(12) ?
    C3 C2 C7 N8 . . . . -123.44(11) ?
    O1 C7 N8 C9 . . . . -178.42(12) ?
    C2 C7 N8 C9 . . . . 2.37(14) ?
    C7 N8 C9 C10 . . . . 175.61(14) ?
    C7 N8 C9 C14 . . . . -5.01(15) ?
    C14 C9 C10 C11 . . . . -1.3(2) ?
    N8 C9 C10 C11 . . . . 178.02(15) ?
    C9 C10 C11 C12 . . . . -1.6(3) ?
    C10 C11 C12 C13 . . . . 2.4(3) ?
    C11 C12 C13 C14 . . . . -0.2(2) ?
    C12 C13 C14 C9 . . . . -2.6(2) ?
    C12 C13 C14 C2 . . . . 175.60(13) ?
    C10 C9 C14 C13 . . . . 3.5(2) ?
    N8 C9 C14 C13 . . . . -175.95(11) ?
    C10 C9 C14 C2 . . . . -175.11(13) ?
    N8 C9 C14 C2 . . . . 5.46(14) ?
    N1 C2 C14 C13 . . . . 55.29(17) ?
    C7 C2 C14 C13 . . . . 177.84(13) ?
    C3 C2 C14 C13 . . . . -64.72(17) ?
    N1 C2 C14 C9 . . . . -126.32(11) ?
    C7 C2 C14 C9 . . . . -3.78(12) ?
    C3 C2 C14 C9 . . . . 113.66(11) ?
    C4 C3 C15 O2 . . . . -14.08(15) ?
    C2 C3 C15 O2 . . . . 106.11(12) ?
    C4 C3 C15 C16 . . . . 168.83(10) ?
    C2 C3 C15 C16 . . . . -70.98(13) ?
    O2 C15 C16 C25 . . . . -10.92(17) ?
    C3 C15 C16 C25 . . . . 166.18(10) ?
    O2 C15 C16 C17 . . . . 171.31(11) ?
    C3 C15 C16 C17 . . . . -11.59(16) ?
    C25 C16 C17 O3 . . . . 173.82(11) ?
    C15 C16 C17 O3 . . . . -8.41(18) ?
    C25 C16 C17 N18 . . . . -5.28(16) ?
    C15 C16 C17 N18 . . . . 172.49(10) ?
    O3 C17 N18 C19 . . . . -175.84(11) ?
    C16 C17 N18 C19 . . . . 3.31(17) ?
    C17 N18 C19 C24 . . . . -0.20(18) ?
    C17 N18 C19 C20 . . . . 178.42(11) ?
    N18 C19 C20 C21 . . . . -178.69(12) ?
    C24 C19 C20 C21 . . . . -0.08(19) ?
    C19 C20 C21 C22 . . . . -0.1(2) ?
    C20 C21 C22 C23 . . . . 0.2(2) ?
    C21 C22 C23 C24 . . . . -0.2(2) ?
    N18 C19 C24 C23 . . . . 178.72(11) ?
    C20 C19 C24 C23 . . . . 0.10(18) ?
    N18 C19 C24 C25 . . . . -0.94(16) ?
    C20 C19 C24 C25 . . . . -179.56(11) ?
    C22 C23 C24 C19 . . . . 0.0(2) ?
    C22 C23 C24 C25 . . . . 179.67(13) ?
    C17 C16 C25 O4 . . . . -176.49(11) ?
    C15 C16 C25 O4 . . . . 5.67(17) ?
    C17 C16 C25 C24 . . . . 4.40(17) ?
    C15 C16 C25 C24 . . . . -173.44(10) ?
    C19 C24 C25 O4 . . . . 179.58(11) ?
    C23 C24 C25 O4 . . . . -0.07(18) ?
    C19 C24 C25 C16 . . . . -1.26(17) ?
    C23 C24 C25 C16 . . . . 179.10(12) ?
    C5 C4 C26 C27 . . . . -118.66(13) ?
    C3 C4 C26 C27 . . . . 123.74(13) ?
    C5 C4 C26 C31 . . . . 62.68(15) ?
    C3 C4 C26 C31 . . . . -54.92(15) ?
    C31 C26 C27 C28 . . . . 2.1(2) ?
    C4 C26 C27 C28 . . . . -176.58(14) ?
    C26 C27 C28 C29 . . . . -0.6(3) ?
    C27 C28 C29 C30 . . . . -1.2(3) ?
    C28 C29 C30 C31 . . . . 1.4(2) ?
    C29 C30 C31 C26 . . . . 0.2(2) ?
    C27 C26 C31 C30 . . . . -2.0(2) ?
    C4 C26 C31 C30 . . . . 176.74(12) ?
loop_
    _geom_hbond_atom_site_label_D
    _geom_hbond_atom_site_label_H
    _geom_hbond_atom_site_label_A
    _geom_hbond_site_symmetry_A
    _geom_hbond_distance_DH
    _geom_hbond_distance_HA
    _geom_hbond_distance_DA
    _geom_hbond_angle_DHA
    O4 H4A O2 1 0.99(2) 1.56(2) 2.4840(14) 155(2)
    N8 H8 O3 2_575 0.89(2) 1.92(2) 2.7837(13) 165(2)
    N18 H18 O1 2_575 0.90(2) 1.95(2) 2.8497(14) 177(2)
    C3 H3 O3 1 0.98 2.21 2.7944(13) 117
    C21 H21 Cg6 2_675 0.93 2.72 3.5360(18) 147
