# Supplementary material for: 4-Hydr­oxy-3-(1′-methyl-2-oxo-4′-phenyl­spiro­[indoline-3,2′-pyrrolidine]-3′-yl­carbon­yl)quinolin-2(1H)-one
Source: Acta Crystallogr Sect E Struct Rep Online. 2010 Mar 27;66(Pt 4):o952. doi: 10.1107/S1600536810010500 (PMC2983794; doi:10.1107/S1600536810010500)
Supplement: Supplementary file 2 [file e-66-0o952-Isup2.hkl]

#
# h,k,l, Fc-squared, Fo-squared, sigma(Fo-squared) and status flag
#
data_I
_shelx_title ' SSMPI_0m in P-1'
_shelx_refln_list_code          4
_shelx_F_calc_maximum      140.48
_exptl_crystal_F_000       488.00
_reflns_d_resolution_high  0.7485
 
loop_
 _symmetry_equiv_pos_as_xyz
 'x, y, z'
 '-x, -y, -z'
 
_cell_length_a     9.6918
_cell_length_b    11.0258
_cell_length_c    12.9663
_cell_angle_alpha  69.111
_cell_angle_beta   72.044
_cell_angle_gamma  66.410
 
_shelx_F_squared_multiplier     1.000
 
loop_
 _refln_index_h
 _refln_index_k
 _refln_index_l
 _refln_F_squared_calc
 _refln_F_squared_meas
 _refln_F_squared_sigma
 _refln_observed_status
   1   0   0      562.62      556.17      7.57 o
   2   0   0        6.51        6.18      0.23 o
   3   0   0      132.89      113.60      1.82 o
   4   0   0      327.28      349.00      5.07 o
   5   0   0      356.78      394.51      4.97 o
   6   0   0       12.71       17.74      0.65 o
   7   0   0      107.77      104.97      1.70 o
   8   0   0       71.91       63.99      1.34 o
   9   0   0        0.40       -0.03      0.50 o
  10   0   0        0.11       -0.19      0.76 o
  11   0   0        8.91       10.83      1.62 o
 -11   1   0        0.00       -0.38      0.77 o
 -10   1   0       19.99       23.14      1.28 o
  -9   1   0       33.77       38.64      2.33 o
  -8   1   0       41.90       38.22      1.06 o
  -7   1   0       52.15       48.25      1.11 o
  -6   1   0        3.62        4.09      0.40 o
  -5   1   0        0.06        2.07      0.77 o
  -4   1   0      116.77      113.05      1.73 o
  -3   1   0      660.06      711.16      9.79 o
  -2   1   0     9895.28     9687.20     98.17 o
  -1   1   0     2427.00     2390.53     20.58 o
   0   1   0     9517.90     7269.12    153.26 o
   1   1   0     1896.77     1943.59     20.16 o
   2   1   0     2855.83     2981.14     31.00 o
   3   1   0      189.15      196.66      2.26 o
   4   1   0       60.91       69.14      1.19 o
   5   1   0      462.24      507.03      7.19 o
   6   1   0      108.52      116.78      2.20 o
   7   1   0      430.04      432.86      5.63 o
   8   1   0       33.62       34.98      0.93 o
   9   1   0        2.48        2.42      0.58 o
  10   1   0        0.86        1.02      0.61 o
  11   1   0        0.44        0.32      0.61 o
 -10   2   0        0.00       -0.44      0.66 o
  -9   2   0        0.00        0.34      0.58 o
  -8   2   0       88.11       98.16      1.94 o
  -7   2   0       69.60       66.34      1.36 o
  -6   2   0        5.83        7.22      0.40 o
  -5   2   0       19.83       15.67      0.51 o
  -4   2   0      334.92      363.00      3.65 o
  -3   2   0      206.02      230.72      2.40 o
  -2   2   0     1564.16     1601.72     14.76 o
  -1   2   0        1.97        1.73      0.13 o
   0   2   0      348.67      340.32      3.26 o
   1   2   0      237.42      240.59      2.96 o
   2   2   0     8653.33     8748.22    112.03 o
   3   2   0       50.38       50.04      1.57 o
   4   2   0      297.21      341.87      4.28 o
   5   2   0        6.90        6.49      0.31 o
   6   2   0       77.79       90.73      1.51 o
   7   2   0      301.90      307.99      4.17 o
   8   2   0        7.32        6.76      0.61 o
   9   2   0        1.48        0.95      0.50 o
  10   2   0        0.36       -0.46      0.46 o
  11   2   0        0.11        0.50      0.71 o
  12   2   0        7.18       10.07      1.81 o
 -10   3   0        0.31        1.06      0.73 o
  -9   3   0       12.65       13.19      1.03 o
  -8   3   0        0.52        0.86      0.50 o
  -7   3   0       26.09       25.90      0.94 o
  -6   3   0      349.57      354.71      4.20 o
  -5   3   0       25.27       21.72      0.58 o
  -4   3   0      241.99      243.14      2.63 o
  -3   3   0       14.04       21.51      0.51 o
  -2   3   0       35.35       38.40      0.59 o
  -1   3   0      666.37      679.30      6.40 o
   0   3   0      382.08      363.62      3.49 o
   1   3   0      444.34      413.10      5.76 o
   2   3   0     1651.56     1662.26     16.92 o
   3   3   0      967.76     1006.29      9.44 o
   4   3   0      283.70      301.64      3.69 o
   5   3   0       44.85       47.96      0.78 o
   6   3   0      239.15      234.22      5.42 o
   7   3   0      172.08      173.69      2.67 o
   8   3   0       47.19       45.63      1.34 o
   9   3   0       64.25       66.53      1.81 o
  10   3   0        8.86        9.79      1.00 o
  11   3   0        7.80        8.38      1.06 o
  12   3   0       26.22       37.04      3.02 o
  -9   4   0        2.33        2.26      0.66 o
  -8   4   0        7.41        6.74      0.54 o
  -7   4   0       99.63       96.93      1.55 o
  -6   4   0       71.36       70.65      1.22 o
  -5   4   0      173.85      162.49      2.21 o
  -4   4   0        6.99        8.59      0.36 o
  -3   4   0      101.97       98.81      1.31 o
  -2   4   0      296.00      294.78      3.05 o
  -1   4   0        1.77        1.69      0.18 o
   0   4   0     1316.49     1382.42     12.78 o
   1   4   0       58.73       64.02      0.88 o
   2   4   0      198.98      196.26      2.56 o
   3   4   0       13.68       14.10      0.36 o
   4   4   0       62.04       65.87      0.88 o
   5   4   0       57.35       61.57      1.20 o
   6   4   0       21.70       23.64      0.65 o
   7   4   0        0.13        1.20      0.28 o
   8   4   0       13.18       14.21      1.31 o
   9   4   0       10.63        9.31      0.92 o
  10   4   0        7.82        6.53      0.92 o
  11   4   0       37.24       41.07      3.42 o
  12   4   0        6.88       10.07      1.81 o
  -9   5   0       25.90       25.74      1.29 o
  -8   5   0        4.15        2.44      0.51 o
  -7   5   0        0.85        1.07      0.40 o
  -6   5   0        0.45        0.04      0.34 o
  -5   5   0       31.77       32.27      0.77 o
  -4   5   0      563.13      530.23      5.37 o
  -3   5   0       28.74       30.97      0.69 o
  -2   5   0       12.84       10.14      0.37 o
  -1   5   0      291.03      332.90      3.38 o
   0   5   0      831.86      861.11      8.11 o
   1   5   0       85.62      106.13      1.24 o
   2   5   0       51.47       40.76      0.85 o
   3   5   0      234.75      243.04      3.21 o
   4   5   0      297.29      325.09      3.65 o
   5   5   0      146.02      138.38      2.51 o
   6   5   0        3.72        5.20      0.44 o
   7   5   0        0.82        0.15      0.21 o
   8   5   0        0.74       -0.15      0.37 o
   9   5   0        0.14       -0.46      0.46 o
  10   5   0        4.07        3.83      0.77 o
  11   5   0       13.30       13.44      1.20 o
  12   5   0        0.04        0.40      1.01 o
  -8   6   0        1.07        0.84      0.49 o
  -7   6   0       23.07       27.10      1.10 o
  -6   6   0        0.61        0.64      0.36 o
  -5   6   0       22.98       23.88      0.70 o
  -4   6   0       28.23       25.30      0.87 o
  -3   6   0       52.04       51.79      0.89 o
  -2   6   0        3.87        3.88      0.29 o
  -1   6   0       54.92       58.45      0.92 o
   0   6   0       21.43       23.24      0.45 o
   1   6   0      302.43      322.24      3.25 o
   2   6   0      246.18      244.96      3.32 o
   3   6   0        0.48        0.40      0.20 o
   4   6   0      173.54      182.94      2.20 o
   5   6   0       80.35       88.98      1.37 o
   6   6   0       13.36       11.85      0.51 o
   7   6   0        0.06       -0.30      0.32 o
   8   6   0       27.39       26.47      1.00 o
   9   6   0       45.70       49.92      1.45 o
  10   6   0       19.70       17.62      0.94 o
  11   6   0        1.46        2.71      0.92 o
  12   6   0        0.04       -0.81      1.01 o
  -7   7   0        0.03       -0.10      0.43 o
  -6   7   0        7.93        6.20      0.54 o
  -5   7   0        2.90        1.60      0.37 o
  -4   7   0        7.94        6.91      0.46 o
  -3   7   0        2.04        2.08      0.35 o
  -2   7   0      316.03      293.16      2.94 o
  -1   7   0      128.21      120.42      1.57 o
   0   7   0       12.33       13.68      0.42 o
   1   7   0       89.64       99.26      1.44 o
   2   7   0        5.86        5.98      0.42 o
   3   7   0        0.15        0.31      0.38 o
   4   7   0        1.38        1.98      0.32 o
   5   7   0       70.98       72.20      1.39 o
   6   7   0       50.08       46.45      2.07 o
   7   7   0       78.59       77.98      1.88 o
   8   7   0       83.98       85.02      2.75 o
   9   7   0       21.08       24.76      1.31 o
  10   7   0        1.48        1.81      0.70 o
  11   7   0        0.22       -0.14      0.77 o
  12   7   0        1.34       -0.20      1.21 o
  -7   8   0        1.20        0.94      0.57 o
  -6   8   0        3.16        3.43      0.50 o
  -5   8   0        5.47        6.71      0.54 o
  -4   8   0       77.73       74.45      1.43 o
  -3   8   0       12.74       10.31      0.54 o
  -2   8   0       22.47       20.34      0.72 o
  -1   8   0       26.28       21.83      0.72 o
   0   8   0       34.62       31.88      0.82 o
   1   8   0       83.60       88.22      1.71 o
   2   8   0        0.00        0.05      0.30 o
   3   8   0       85.10       86.51      1.65 o
   4   8   0      204.34      194.19      4.89 o
   5   8   0      662.92      628.11      9.16 o
   6   8   0       27.01       26.21      1.12 o
   7   8   0       91.44       87.90      2.12 o
   8   8   0        5.49        3.72      0.82 o
   9   8   0        2.87        2.48      0.68 o
  10   8   0       19.26       22.03      1.68 o
  11   8   0        0.01       -0.81      1.21 o
  -6   9   0        6.81        3.97      0.96 o
  -5   9   0       22.07       26.91      1.16 o
  -4   9   0       40.60       41.01      1.16 o
  -3   9   0        2.35        1.17      0.41 o
  -2   9   0        0.34       -0.15      0.33 o
  -1   9   0       28.85       29.40      0.86 o
   0   9   0      193.05      180.45      2.48 o
   1   9   0       37.93       30.45      1.03 o
   2   9   0      498.01      484.70      7.79 o
   3   9   0      112.14      109.89      2.86 o
   4   9   0      374.81      374.15      5.98 o
   5   9   0       94.21       88.63      2.12 o
   6   9   0       49.85       45.42      1.46 o
   7   9   0       73.81       69.90      2.48 o
   8   9   0       33.88       35.67      1.83 o
   9   9   0       50.61       53.00      2.32 o
  10   9   0        3.95        3.88      0.77 o
  11   9   0       13.94       19.33      2.21 o
  -5  10   0        1.83        1.68      0.65 o
  -4  10   0        1.60        1.04      0.49 o
  -3  10   0       22.76       23.68      1.09 o
  -2  10   0        3.14        1.87      0.45 o
  -1  10   0        0.43       -0.04      0.37 o
   0  10   0        5.28        6.49      0.67 o
   1  10   0       31.22       32.36      1.20 o
   2  10   0      593.62      587.39     10.43 o
   3  10   0      237.30      249.29      4.40 o
   4  10   0        3.31        1.95      0.58 o
   5  10   0        3.28        2.60      0.56 o
   6  10   0        0.30        0.65      0.50 o
   7  10   0        0.34       -0.50      0.50 o
   8  10   0        3.97        1.98      0.77 o
   9  10   0        1.07        0.24      0.77 o
  10  10   0        0.79        0.20      1.01 o
  -3  11   0        8.68       12.48      0.83 o
  -2  11   0        1.91        1.50      0.49 o
  -1  11   0        1.32        0.94      0.56 o
   0  11   0       54.23       51.98      1.96 o
   1  11   0        5.87        5.24      0.70 o
   2  11   0        4.23        3.82      0.73 o
   3  11   0        0.33       -0.46      0.46 o
   4  11   0       14.31       16.63      1.03 o
   5  11   0        1.99        3.26      0.65 o
   6  11   0        1.21        0.87      0.58 o
   7  11   0        0.95        0.66      0.61 o
   8  11   0       41.51       52.57      2.32 o
   9  11   0       17.76       18.52      2.01 o
  10  11   0        3.67        4.83      1.41 o
  -2  12   0        0.58        0.10      0.73 o
  -1  12   0        1.72        2.52      0.85 o
   0  12   0       13.26       13.75      1.07 o
   1  12   0        0.44       -0.03      0.65 o
   2  12   0        7.94        8.58      0.92 o
   3  12   0        4.00        3.24      1.14 o
   4  12   0       16.30       16.51      1.08 o
   5  12   0       10.58        9.42      0.92 o
   6  12   0       10.38       10.57      0.96 o
   7  12   0        0.52        2.01      1.21 o
   8  12   0        4.21        3.62      1.41 o
   9  12   0        1.44        2.82      1.41 o
   0  13   0        2.13        1.21      1.61 o
   1  13   0        5.53        5.95      1.51 o
   2  13   0        0.00        0.70      0.85 o
   3  13   0        7.44        7.30      1.11 o
   4  13   0        4.79        3.12      1.00 o
   5  13   0       24.22       32.47      1.92 o
   6  13   0        0.96        0.60      0.85 o
   7  13   0        9.78       10.07      1.61 o
  -6 -13   1        1.95        0.81      1.01 o
  -5 -13   1        1.53        1.84      0.92 o
  -4 -13   1        0.03       -0.02      1.31 o
  -3 -13   1        2.07        2.18      0.92 o
  -2 -13   1        3.65        5.39      2.42 o
  -1 -13   1        0.03       -0.42      0.82 o
  -8 -12   1        2.17        3.62      1.41 o
  -7 -12   1        5.89        6.44      1.61 o
  -6 -12   1        0.84        1.39      1.31 o
  -5 -12   1        6.10        6.67      1.00 o
  -4 -12   1        0.33        0.00      0.58 o
  -3 -12   1        0.55        1.11      0.65 o
  -2 -12   1        1.05        2.05      0.70 o
  -1 -12   1        2.11        0.49      0.65 o
   0 -12   1        5.92        6.45      1.06 o
   1 -12   1        1.49        1.70      0.80 o
  -9 -11   1        0.27        0.60      1.01 o
  -8 -11   1        1.79        1.41      1.21 o
  -7 -11   1       65.83       78.10      2.92 o
  -6 -11   1        1.43        1.86      0.65 o
  -5 -11   1       21.39       22.04      1.20 o
  -4 -11   1        3.74        3.45      0.65 o
  -3 -11   1        0.00       -0.31      1.12 o
  -2 -11   1        4.53        5.24      0.73 o
  -1 -11   1        2.80        4.18      0.70 o
   0 -11   1       15.35       17.29      0.99 o
   1 -11   1        3.33        4.12      0.84 o
   2 -11   1        2.81        4.67      0.69 o
   3 -11   1        2.09        2.12      0.57 o
 -10 -10   1        3.03        5.23      1.61 o
  -9 -10   1        1.05        0.20      1.21 o
  -8 -10   1        5.64        7.44      1.11 o
  -7 -10   1        7.12        8.11      1.06 o
  -6 -10   1       69.70       67.84      1.96 o
  -5 -10   1        8.45        7.00      0.75 o
  -4 -10   1       36.91       35.41      1.34 o
  -3 -10   1       24.94       24.50      1.15 o
  -2 -10   1       30.88       27.00      2.00 o
  -1 -10   1        4.26        6.26      0.63 o
   0 -10   1        0.33        0.53      0.52 o
   1 -10   1        4.97        2.69      0.53 o
   2 -10   1        0.26        0.08      0.38 o
   3 -10   1        0.98        0.11      0.59 o
   4 -10   1        0.31       -0.30      0.63 o
 -11  -9   1       14.67       12.48      1.81 o
 -10  -9   1        6.26        8.25      1.61 o
  -9  -9   1       22.15       24.14      1.47 o
  -8  -9   1       14.27       13.13      1.26 o
  -7  -9   1       15.69       14.68      1.61 o
  -6  -9   1        0.14        0.00      0.62 o
  -5  -9   1        1.73       -0.27      0.46 o
  -4  -9   1      318.17      303.77      7.22 o
  -3  -9   1       91.80       87.71      2.39 o
  -2  -9   1      126.32      122.94      2.26 o
  -1  -9   1       55.62       54.88      1.43 o
   0  -9   1       51.05       44.45      1.12 o
   1  -9   1       55.00       47.01      1.11 o
   2  -9   1        6.81        6.10      0.48 o
   3  -9   1        1.04        1.12      0.40 o
   4  -9   1        3.22        3.28      0.51 o
   5  -9   1       17.86       21.18      0.95 o
   6  -9   1        8.53        9.42      0.82 o
 -11  -8   1        7.40        8.66      1.81 o
 -10  -8   1        6.54        6.18      0.96 o
  -9  -8   1        1.19        1.28      0.65 o
  -8  -8   1       40.79       45.21      2.12 o
  -7  -8   1       19.77       20.00      1.35 o
  -6  -8   1       26.82       27.03      2.62 o
  -5  -8   1       62.83       55.63      2.07 o
  -4  -8   1     2450.83     2364.94     31.75 o
  -3  -8   1      159.12      147.84      2.40 o
  -2  -8   1       21.09       25.85      0.88 o
  -1  -8   1        8.79        8.56      0.55 o
   0  -8   1       63.93       59.98      1.15 o
   1  -8   1       29.43       29.98      0.83 o
   2  -8   1       21.45       20.27      0.71 o
   3  -8   1       23.00       22.33      0.82 o
   4  -8   1       52.65       46.43      0.96 o
   5  -8   1        4.34        3.62      0.53 o
   6  -8   1        0.77        0.58      0.44 o
   7  -8   1        3.81        4.16      0.64 o
 -11  -7   1        0.57        0.40      1.21 o
 -10  -7   1        6.06        5.92      1.03 o
  -9  -7   1        5.92        4.66      0.86 o
  -8  -7   1       15.71       15.60      1.00 o
  -7  -7   1      104.92      102.79      5.54 o
  -6  -7   1      497.63      476.32      7.21 o
  -5  -7   1       35.62       42.20      1.59 o
  -4  -7   1      270.50      246.86      4.47 o
  -3  -7   1       21.55       20.33      0.69 o
  -2  -7   1       39.45       43.84      1.05 o
  -1  -7   1       14.34       14.03      0.71 o
   0  -7   1        1.94        1.87      0.27 o
   1  -7   1      200.04      185.22      2.20 o
   2  -7   1       41.02       43.58      0.87 o
   3  -7   1      277.75      268.33      3.09 o
   4  -7   1        0.13       -0.14      0.31 o
   5  -7   1        1.97        1.62      0.33 o
   6  -7   1        1.16        0.48      0.38 o
   7  -7   1        1.53        1.04      0.47 o
 -11  -6   1        4.84        3.62      1.41 o
 -10  -6   1        4.36        5.31      0.81 o
  -9  -6   1       14.79       13.01      1.49 o
  -8  -6   1       86.33       80.58      1.76 o
  -7  -6   1       39.12       35.21      1.21 o
  -6  -6   1      208.46      186.61      2.88 o
  -5  -6   1        3.68        3.68      0.36 o
  -4  -6   1       11.88       13.03      0.54 o
  -3  -6   1       13.57       14.93      0.59 o
  -2  -6   1      205.86      221.75      3.08 o
  -1  -6   1       54.84       52.48      0.73 o
   0  -6   1      264.49      291.96      3.03 o
   1  -6   1       58.20       62.20      0.96 o
   2  -6   1      161.53      153.68      1.88 o
   3  -6   1        5.94        7.08      0.63 o
   4  -6   1        7.41        6.81      0.63 o
   5  -6   1       19.16       19.82      0.77 o
   6  -6   1       21.34       20.39      0.69 o
   7  -6   1       12.77       13.49      0.67 o
   8  -6   1       10.06       10.38      0.74 o
 -12  -5   1        0.31        0.00      0.85 o
 -11  -5   1        8.29        8.10      0.92 o
 -10  -5   1       20.95       16.00      1.26 o
  -9  -5   1       26.22       26.49      1.10 o
  -8  -5   1      182.92      175.64      2.96 o
  -7  -5   1      103.09      104.59      2.00 o
  -6  -5   1       19.64       20.01      0.68 o
  -5  -5   1      304.41      291.31      3.78 o
  -4  -5   1        2.29        1.22      0.52 o
  -3  -5   1       17.55       16.12      0.39 o
  -2  -5   1      292.10      297.08      3.84 o
  -1  -5   1       67.33       63.57      0.81 o
   0  -5   1       94.33       94.42      1.25 o
   1  -5   1     1018.79     1035.46      9.77 o
   2  -5   1      110.32      123.80      1.66 o
   3  -5   1        7.57        5.42      0.32 o
   4  -5   1      305.52      278.58      3.12 o
   5  -5   1       87.02       77.69      1.29 o
   6  -5   1        4.11        4.37      0.41 o
   7  -5   1       28.44       31.10      0.89 o
   8  -5   1       44.89       48.71      1.18 o
   9  -5   1        0.83        0.86      0.56 o
 -12  -4   1        2.60        1.41      1.41 o
 -11  -4   1       11.42       11.73      1.28 o
 -10  -4   1        0.05        0.04      0.63 o
  -9  -4   1        4.22        5.11      0.85 o
  -8  -4   1        3.38        2.59      0.53 o
  -7  -4   1       16.05       15.24      0.69 o
  -6  -4   1       15.13       16.95      0.52 o
  -5  -4   1       90.33       98.77      1.71 o
  -4  -4   1      517.85      534.14      5.71 o
  -3  -4   1        2.29        1.82      0.22 o
  -2  -4   1     1581.24     1614.96     16.45 o
  -1  -4   1      268.72      304.28      3.00 o
   0  -4   1      111.49      124.10      1.37 o
   1  -4   1     1186.27     1215.82     11.34 o
   2  -4   1      625.67      663.05      6.39 o
   3  -4   1      554.69      548.40      4.93 o
   4  -4   1        0.06        0.08      0.20 o
   5  -4   1       69.26       69.91      1.15 o
   6  -4   1        3.11        4.55      0.38 o
   7  -4   1       10.68        7.89      0.51 o
   8  -4   1        1.21        1.18      0.38 o
   9  -4   1        3.47        3.56      0.52 o
  10  -4   1        4.25        4.36      1.14 o
 -12  -3   1        0.10       -0.20      1.21 o
 -11  -3   1        1.48        0.60      0.85 o
 -10  -3   1        7.39        6.89      2.21 o
  -9  -3   1       14.47       11.64      1.91 o
  -8  -3   1        0.05        0.11      0.69 o
  -7  -3   1       45.20       43.81      1.22 o
  -6  -3   1       26.94       27.54      0.68 o
  -5  -3   1      168.84      197.56      2.44 o
  -4  -3   1      544.49      527.77      6.15 o
  -3  -3   1      512.20      547.94      5.25 o
  -2  -3   1      171.86      172.56      2.20 o
  -1  -3   1        4.84        6.92      0.22 o
   0  -3   1       33.44       37.17      0.50 o
   1  -3   1       88.27       90.27      1.05 o
   2  -3   1        0.11        1.39      0.26 o
   3  -3   1      123.07      127.28      1.51 o
   4  -3   1        1.43        0.88      0.19 o
   5  -3   1       53.90       52.22      0.90 o
   6  -3   1      284.35      286.64      3.48 o
   7  -3   1        1.19        0.46      0.32 o
   8  -3   1        5.95        5.21      0.57 o
   9  -3   1        0.88        0.37      0.46 o
  10  -3   1        1.84        1.95      0.73 o
 -11  -2   1        6.94        6.02      1.06 o
 -10  -2   1       13.96       16.91      1.31 o
  -9  -2   1        7.12        8.06      0.73 o
  -8  -2   1       67.88       68.59      1.78 o
  -7  -2   1       11.40       11.65      1.38 o
  -6  -2   1        9.14        7.01      0.63 o
  -5  -2   1      659.40      691.15     11.19 o
  -4  -2   1        0.00       -0.12      0.12 o
  -3  -2   1     1547.33     1604.77     46.99 o
  -2  -2   1     2324.14     2423.52     27.35 o
  -1  -2   1     1001.48     1031.80     10.64 o
   0  -2   1     1358.63     1373.86     11.81 o
   1  -2   1       79.09       97.09      1.07 o
   2  -2   1       51.56       52.44      0.60 o
   3  -2   1        2.19        1.33      0.17 o
   4  -2   1      251.46      256.72      2.69 o
   5  -2   1      591.67      578.68      6.22 o
   6  -2   1       34.48       34.91      0.76 o
   7  -2   1       10.86        8.78      0.63 o
   8  -2   1        0.71        0.89      0.44 o
   9  -2   1        5.34        5.92      0.89 o
  10  -2   1        0.67        1.42      0.73 o
  11  -2   1        3.21        3.33      1.21 o
 -11  -1   1        8.37       10.67      1.28 o
 -10  -1   1        5.15        5.44      0.77 o
  -9  -1   1       22.84       22.75      1.16 o
  -8  -1   1        3.39        2.40      0.71 o
  -7  -1   1       21.99       22.02      0.80 o
  -6  -1   1      104.33      119.82      2.28 o
  -5  -1   1     1343.91     1387.68     18.76 o
  -4  -1   1       62.42       60.36      1.49 o
  -3  -1   1      196.51      178.58      3.10 o
  -2  -1   1      284.87      280.02      5.23 o
  -1  -1   1      767.30      799.95      8.30 o
   0  -1   1     1842.48     1848.08     17.24 o
   1  -1   1      356.96      326.20      2.90 o
   2  -1   1       97.83       95.03      0.97 o
   3  -1   1        7.77        3.98      0.22 o
   4  -1   1      143.90      148.95      2.24 o
   5  -1   1      220.58      229.29      3.16 o
   6  -1   1        5.38        5.92      0.44 o
   7  -1   1        0.01        0.36      0.34 o
   8  -1   1       31.04       29.40      1.31 o
   9  -1   1        0.14       -0.36      0.39 o
  10  -1   1       12.06       12.51      1.33 o
  11  -1   1        0.93        1.25      0.86 o
 -11   0   1        0.22        1.01      0.85 o
 -10   0   1        0.40        0.70      0.65 o
  -9   0   1      117.65      118.49      3.42 o
  -8   0   1       54.34       62.75      1.74 o
  -7   0   1       19.02       18.49      1.10 o
  -6   0   1        0.17       -0.10      0.30 o
  -5   0   1        9.07        8.48      0.57 o
  -4   0   1     1070.00     1095.37     11.34 o
  -3   0   1     7033.83     7094.56     71.75 o
  -2   0   1     6508.40     6300.86     72.10 o
  -1   0   1       93.63       87.60      1.28 o
   0   0   1      565.71      543.06     10.19 o
   1   0   1     4972.07     4719.84     55.66 o
   2   0   1     6332.64     6227.25     64.13 o
   3   0   1      161.68      194.90      2.94 o
   4   0   1      693.75      723.82      9.94 o
   5   0   1        2.11        1.35      0.29 o
   6   0   1       53.43       52.36      1.13 o
   7   0   1        4.67        4.72      0.42 o
   8   0   1       51.03       55.99      1.36 o
   9   0   1        1.04        0.24      0.39 o
  10   0   1        0.24       -0.03      0.52 o
  11   0   1       10.52       11.75      1.06 o
 -11   1   1        3.68        4.23      1.14 o
 -10   1   1       22.57       21.56      1.28 o
  -9   1   1       21.36       21.37      1.57 o
  -8   1   1        4.87        4.16      0.61 o
  -7   1   1       37.47       36.03      1.05 o
  -6   1   1        0.95        0.81      0.58 o
  -5   1   1        1.19        1.97      0.35 o
  -4   1   1      378.06      412.09      4.56 o
  -3   1   1     1220.23     1277.69     13.10 o
  -2   1   1    19734.68    18935.74    373.84 o
  -1   1   1       28.65       27.57      0.37 o
   0   1   1     2163.64     2263.75     23.36 o
   1   1   1      244.18      264.91      3.63 o
   2   1   1       28.07       33.29      0.53 o
   3   1   1       21.72       18.75      0.47 o
   4   1   1       88.10       77.42      1.34 o
   5   1   1       52.75       63.20      1.35 o
   6   1   1        5.98        4.84      0.46 o
   7   1   1        2.78        1.76      0.38 o
   8   1   1       30.44       27.85      0.93 o
   9   1   1        0.06       -0.20      0.34 o
  10   1   1        0.00       -0.43      0.44 o
  11   1   1        2.14        0.67      0.65 o
  12   1   1        0.89        0.18      0.77 o
 -10   2   1        2.72        3.62      0.85 o
  -9   2   1        0.17        0.65      0.61 o
  -8   2   1        1.28        1.11      0.50 o
  -7   2   1       84.97       80.23      1.73 o
  -6   2   1        6.51        8.13      0.41 o
  -5   2   1       12.33       12.07      0.45 o
  -4   2   1        1.91        0.47      0.59 o
  -3   2   1        7.26       12.07      0.38 o
  -2   2   1     5330.72     5376.39     45.50 o
  -1   2   1    11055.35    11083.14    101.52 o
   0   2   1      418.09      405.41      3.58 o
   1   2   1      448.44      449.41      4.31 o
   2   2   1     1130.43     1125.16      9.78 o
   3   2   1       31.77       32.23      0.59 o
   4   2   1      221.60      250.56      2.89 o
   5   2   1      976.48      990.80     10.51 o
   6   2   1      117.92      128.46      1.98 o
   7   2   1      263.35      278.43      7.97 o
   8   2   1        1.33        1.19      0.41 o
   9   2   1        0.82        0.20      0.40 o
  10   2   1        0.19       -0.29      0.42 o
  11   2   1        0.56        0.87      0.58 o
  12   2   1        0.01       -0.81      1.01 o
 -10   3   1        2.28        0.53      1.01 o
  -9   3   1        7.92        6.49      0.89 o
  -8   3   1        8.90        8.34      0.73 o
  -7   3   1       45.53       48.11      1.37 o
  -6   3   1       47.72       43.50      1.02 o
  -5   3   1       11.74       10.83      0.59 o
  -4   3   1      403.45      412.13      3.87 o
  -3   3   1      564.38      602.36      5.40 o
  -2   3   1      907.26      964.08      8.35 o
  -1   3   1       22.50       23.60      0.61 o
   0   3   1      703.71      686.41      6.42 o
   1   3   1      930.77      962.62     11.16 o
   2   3   1        5.80       11.31      0.25 o
   3   3   1       76.16       63.53      0.89 o
   4   3   1      624.79      660.50      8.96 o
   5   3   1     1362.43     1481.95     15.47 o
   6   3   1      308.54      304.21      3.77 o
   7   3   1        1.55        1.50      0.28 o
   8   3   1       26.24       25.18      0.83 o
   9   3   1       51.19       50.52      1.57 o
  10   3   1        1.23        1.35      1.12 o
  11   3   1        0.25        0.10      0.71 o
  12   3   1        1.00        0.71      0.77 o
  -9   4   1        3.83        3.40      0.62 o
  -8   4   1        0.53        0.50      0.44 o
  -7   4   1        0.19        0.27      0.39 o
  -6   4   1       20.73       19.73      0.93 o
  -5   4   1        7.25        4.37      0.59 o
  -4   4   1      203.38      198.56      2.14 o
  -3   4   1      246.71      235.12      2.37 o
  -2   4   1       10.04       12.17      0.36 o
  -1   4   1      499.41      549.80      5.31 o
   0   4   1      372.23      356.23      3.49 o
   1   4   1      514.76      543.59      5.16 o
   2   4   1      779.79      755.60      8.87 o
   3   4   1      349.46      411.51      4.40 o
   4   4   1       15.57       14.76      0.36 o
   5   4   1      329.59      358.32      4.45 o
   6   4   1       54.25       63.33      1.24 o
   7   4   1       41.86       42.45      1.01 o
   8   4   1      130.73      124.62      1.75 o
   9   4   1        1.29        0.53      0.46 o
  10   4   1       69.70       70.04      1.93 o
  11   4   1        2.64        1.89      0.77 o
  12   4   1        1.61        1.21      0.85 o
  -9   5   1        6.28        6.03      1.28 o
  -8   5   1        5.91        6.43      0.60 o
  -7   5   1       16.69       18.03      1.08 o
  -6   5   1       17.22       17.51      0.74 o
  -5   5   1        1.67        0.24      0.33 o
  -4   5   1        0.09        0.59      0.32 o
  -3   5   1      334.26      348.61      5.45 o
  -2   5   1      124.75      122.62      1.52 o
  -1   5   1      269.42      315.90      3.24 o
   0   5   1      457.78      490.48      4.77 o
   1   5   1      542.78      517.70      4.96 o
   2   5   1        2.22        1.64      0.33 o
   3   5   1      308.25      347.49      4.37 o
   4   5   1        8.87       15.28      0.36 o
   5   5   1       14.22       14.77      0.56 o
   6   5   1       43.75       46.92      0.73 o
   7   5   1        0.24        0.02      0.19 o
   8   5   1        1.75        2.41      0.37 o
   9   5   1       33.49       30.68      1.49 o
  10   5   1       12.67       10.90      1.06 o
  11   5   1       29.02       32.30      2.01 o
  12   5   1       10.56        7.65      1.61 o
  -8   6   1        0.81        0.95      0.57 o
  -7   6   1        0.16       -0.40      0.40 o
  -6   6   1        2.16        1.85      0.41 o
  -5   6   1       27.73       28.19      0.79 o
  -4   6   1       36.73       33.02      0.83 o
  -3   6   1      100.65       90.31      1.37 o
  -2   6   1       64.13       67.57      1.06 o
  -1   6   1        1.04        1.99      0.24 o
   0   6   1        5.15        2.80      0.22 o
   1   6   1     1297.17     1370.73     12.76 o
   2   6   1      129.22      133.68      2.01 o
   3   6   1       60.59       59.05      1.15 o
   4   6   1       37.85       36.34      0.71 o
   5   6   1       22.17       24.29      0.57 o
   6   6   1      172.54      167.60      2.21 o
   7   6   1        2.69        4.08      0.30 o
   8   6   1       12.64       17.70      0.69 o
   9   6   1        4.60        4.60      0.57 o
  10   6   1       17.47       18.44      0.95 o
  11   6   1        0.79        1.30      0.61 o
  12   6   1        1.10        0.20      1.21 o
  -7   7   1        0.22        0.00      0.47 o
  -6   7   1        0.55       -0.02      0.36 o
  -5   7   1        6.44        7.68      0.52 o
  -4   7   1       19.30       19.02      0.69 o
  -3   7   1       36.45       32.04      0.83 o
  -2   7   1        8.29        5.36      0.36 o
  -1   7   1        1.56        1.82      0.24 o
   0   7   1       40.56       40.27      0.73 o
   1   7   1        5.08        8.76      0.59 o
   2   7   1      262.05      246.44      3.41 o
   3   7   1        6.27        5.95      0.40 o
   4   7   1      163.10      155.98      2.36 o
   5   7   1       51.07       55.63      1.17 o
   6   7   1       25.75       27.96      0.86 o
   7   7   1       10.45       11.49      0.76 o
   8   7   1        7.07        7.92      0.68 o
   9   7   1        1.25        0.94      0.58 o
  10   7   1       12.34       11.28      0.96 o
  11   7   1        2.32        2.24      0.77 o
  12   7   1        0.64       -0.20      1.21 o
  -7   8   1        0.01       -0.53      0.53 o
  -6   8   1        9.98       11.56      0.68 o
  -5   8   1        8.78        7.45      0.56 o
  -4   8   1       46.13       46.80      1.32 o
  -3   8   1        0.11        0.30      0.33 o
  -2   8   1       52.53       50.22      1.02 o
  -1   8   1       49.43       49.12      0.91 o
   0   8   1        9.69        9.38      0.48 o
   1   8   1       47.89       49.16      1.17 o
   2   8   1        6.36        7.35      0.47 o
   3   8   1       72.91       79.14      1.53 o
   4   8   1        1.07        0.52      0.32 o
   5   8   1        0.56        0.62      0.32 o
   6   8   1       25.94       29.16      1.79 o
   7   8   1        0.79        1.15      0.50 o
   8   8   1       52.52       53.06      1.65 o
   9   8   1       66.15       62.15      2.00 o
  10   8   1       35.13       35.81      1.59 o
  11   8   1       31.47       32.39      1.58 o
  12   8   1        0.95       -1.21      1.21 o
  -6   9   1        0.72       -0.31      0.56 o
  -5   9   1        0.10        0.65      0.51 o
  -4   9   1       22.18       22.30      1.00 o
  -3   9   1        2.23        3.02      0.48 o
  -2   9   1       29.03       28.75      0.92 o
  -1   9   1       39.42       41.76      1.03 o
   0   9   1       30.15       27.44      0.81 o
   1   9   1        6.10        6.95      0.76 o
   2   9   1      143.67      143.73      2.44 o
   3   9   1      208.12      197.39      3.75 o
   4   9   1       57.62       54.98      1.36 o
   5   9   1        4.63        4.56      0.61 o
   6   9   1       77.54       75.63      1.96 o
   7   9   1       47.17       46.41      1.58 o
   8   9   1       13.31       15.37      1.03 o
   9   9   1        8.16        7.64      1.06 o
  10   9   1       20.39       18.08      1.18 o
  11   9   1       12.42       10.47      1.81 o
  -5  10   1       17.28       17.71      1.05 o
  -4  10   1       12.64       16.12      0.92 o
  -3  10   1        0.95        0.65      0.47 o
  -2  10   1        1.43        0.45      0.39 o
  -1  10   1       18.60       18.29      0.75 o
   0  10   1        5.60        3.59      0.55 o
   1  10   1       41.68       45.37      1.33 o
   2  10   1       65.84       72.42      2.15 o
   3  10   1      572.77      558.81      7.38 o
   4  10   1       24.58       24.17      1.25 o
   5  10   1        0.58        0.07      0.46 o
   6  10   1        0.16       -0.34      0.60 o
   7  10   1        2.61        1.90      0.56 o
   8  10   1        2.08        2.63      1.05 o
   9  10   1        3.00        4.48      1.01 o
  10  10   1       13.30       12.48      1.81 o
  11  10   1        2.01        1.81      1.21 o
  -3  11   1        0.00        0.20      0.54 o
  -2  11   1        8.59        7.52      1.05 o
  -1  11   1       30.55       34.78      1.33 o
   0  11   1       55.28       51.86      1.52 o
   1  11   1      273.14      296.12      6.25 o
   2  11   1        8.01        9.28      0.99 o
   3  11   1      125.36      124.12      2.62 o
   4  11   1       12.27       11.55      0.89 o
   5  11   1        0.18        0.03      0.61 o
   6  11   1        3.84        3.40      0.64 o
   7  11   1        9.51        9.17      0.98 o
   8  11   1       11.49       10.13      1.20 o
   9  11   1       27.49       34.83      2.62 o
  10  11   1       18.07       19.13      2.01 o
  -2  12   1       21.37       22.32      2.37 o
  -1  12   1       13.40       13.80      1.20 o
   0  12   1        0.69        1.21      0.64 o
   1  12   1      138.21      149.79      2.91 o
   2  12   1        4.20        2.77      0.65 o
   3  12   1        0.83        0.72      0.69 o
   4  12   1        0.69        0.46      0.53 o
   5  12   1        5.46        4.05      0.73 o
   6  12   1        0.37        0.20      0.58 o
   7  12   1       52.09       61.70      2.03 o
   8  12   1        5.00        3.42      1.21 o
   9  12   1        4.95        5.44      1.41 o
   0  13   1        0.80       -0.63      0.68 o
   1  13   1        3.20        2.82      1.41 o
   2  13   1       12.48       11.05      1.26 o
   3  13   1        0.01       -0.13      1.41 o
   4  13   1        0.29       -0.49      1.01 o
   5  13   1        8.85        9.21      1.51 o
   6  13   1       18.30       18.78      1.71 o
   7  13   1        3.45        7.26      1.14 o
   8  13   1        2.14        2.82      1.41 o
   4  14   1        2.40        1.56      0.92 o
   5  14   1       10.46       11.48      2.01 o
  -4 -13   2       14.23       14.40      1.42 o
  -3 -13   2       53.32       68.30      2.77 o
  -7 -12   2        0.69       -0.40      1.21 o
  -6 -12   2        0.52       -0.40      1.01 o
  -5 -12   2        0.60        0.30      0.91 o
  -4 -12   2        0.01       -0.40      0.71 o
  -3 -12   2        0.00       -0.69      0.81 o
  -2 -12   2        0.85        0.35      0.77 o
  -1 -12   2        5.24        6.04      1.51 o
   0 -12   2        0.52       -0.15      0.77 o
   1 -12   2        5.43        6.18      1.26 o
  -9 -11   2        0.81        1.61      1.21 o
  -8 -11   2        1.80        1.21      1.21 o
  -7 -11   2        2.45        2.21      1.21 o
  -6 -11   2        1.28        1.91      0.85 o
  -5 -11   2        9.59        9.77      0.97 o
  -4 -11   2        0.26        0.00      0.58 o
  -3 -11   2       16.83       17.54      1.08 o
  -2 -11   2        0.05       -0.62      0.72 o
  -1 -11   2        8.88        7.53      0.85 o
   0 -11   2        0.13        0.01      0.56 o
   1 -11   2        9.01        9.88      0.83 o
   2 -11   2       10.89       13.28      1.12 o
   3 -11   2        0.88        0.36      0.55 o
  -9 -10   2       41.21       53.15      3.42 o
  -8 -10   2        0.00        0.20      1.21 o
  -7 -10   2       22.74       20.58      1.81 o
  -6 -10   2        1.60        1.39      1.91 o
  -5 -10   2        0.11        0.19      0.50 o
  -4 -10   2       10.17       12.02      0.92 o
  -3 -10   2        9.74        7.76      0.73 o
  -2 -10   2        2.14        2.01      0.58 o
  -1 -10   2        1.83        2.14      0.65 o
   0 -10   2        0.08       -0.23      0.42 o
   1 -10   2        0.20        0.13      0.46 o
   2 -10   2       15.87       19.50      1.22 o
   3 -10   2        7.37        7.08      0.60 o
   4 -10   2        0.38        0.54      0.54 o
 -10  -9   2        1.06        1.01      1.41 o
  -9  -9   2       71.23       83.55      4.03 o
  -8  -9   2        6.28        7.06      1.31 o
  -7  -9   2       15.34       16.71      1.35 o
  -6  -9   2      114.31      114.43      3.33 o
  -5  -9   2      102.34       99.35      2.35 o
  -4  -9   2        1.98        0.87      0.58 o
  -3  -9   2      106.52       94.84      2.20 o
  -2  -9   2      112.36       94.35      2.25 o
  -1  -9   2      108.86       95.31      1.93 o
   0  -9   2        7.71        4.18      0.55 o
   1  -9   2       25.24       21.97      0.80 o
   2  -9   2       16.29       15.56      0.76 o
   3  -9   2        6.77        7.46      0.57 o
   4  -9   2       10.09       11.20      0.70 o
   5  -9   2        0.91        0.77      0.48 o
 -11  -8   2       20.21       25.77      2.42 o
 -10  -8   2        1.09        2.62      1.41 o
  -9  -8   2       10.15       11.48      1.03 o
  -8  -8   2        6.87        7.17      1.11 o
  -7  -8   2       27.07       26.17      1.81 o
  -6  -8   2       37.28       35.53      1.63 o
  -5  -8   2       18.18       19.16      1.32 o
  -4  -8   2       84.13       85.07      2.05 o
  -3  -8   2      119.11      109.29      2.35 o
  -2  -8   2      428.69      409.06      5.42 o
  -1  -8   2      113.55       99.54      2.47 o
   0  -8   2      168.29      149.24      2.13 o
   1  -8   2       26.31       26.48      0.80 o
   2  -8   2        0.13        0.03      0.32 o
   3  -8   2        0.71        0.15      0.34 o
   4  -8   2        0.02       -0.04      0.36 o
   5  -8   2        0.15       -0.31      0.38 o
   6  -8   2        0.96        1.35      0.55 o
 -11  -7   2       17.62       17.92      2.21 o
 -10  -7   2       17.80       21.57      1.47 o
  -9  -7   2        0.22       -0.34      0.53 o
  -8  -7   2        0.54        0.40      0.58 o
  -7  -7   2        7.64        5.35      0.92 o
  -6  -7   2      318.29      297.16      9.26 o
  -5  -7   2      463.93      444.67      6.79 o
  -4  -7   2      160.57      153.99      2.89 o
  -3  -7   2       22.33       18.19      0.85 o
  -2  -7   2       17.81       16.35      0.84 o
  -1  -7   2       15.29       10.97      0.45 o
   0  -7   2       70.49       66.20      1.15 o
   1  -7   2       13.45       13.66      0.60 o
   2  -7   2        0.85        0.86      0.27 o
   3  -7   2       31.46       28.00      0.74 o
   4  -7   2        1.83        2.68      0.43 o
   5  -7   2       34.94       32.12      0.96 o
   6  -7   2       10.56       10.32      0.62 o
   7  -7   2        3.63        3.13      0.49 o
 -11  -6   2        3.16        6.24      1.61 o
 -10  -6   2       12.68       11.70      1.05 o
  -9  -6   2       27.57       26.21      1.39 o
  -8  -6   2        1.16        0.57      0.53 o
  -7  -6   2        0.01       -0.04      0.44 o
  -6  -6   2      199.54      184.46      5.61 o
  -5  -6   2      897.55      862.92     10.28 o
  -4  -6   2       24.42       30.26      0.79 o
  -3  -6   2       21.56       19.82      0.49 o
  -2  -6   2        8.23       10.52      0.40 o
  -1  -6   2       36.24       36.38      0.62 o
   0  -6   2      169.38      173.40      1.95 o
   1  -6   2      361.53      367.59      3.79 o
   2  -6   2       23.46       26.18      0.66 o
   3  -6   2      767.20      728.88      7.21 o
   4  -6   2        8.04        6.40      0.42 o
   5  -6   2        2.16        2.51      0.36 o
   6  -6   2       21.67       23.87      0.78 o
   7  -6   2       40.93       43.94      1.09 o
   8  -6   2        7.23        7.99      0.92 o
 -11  -5   2       10.60       10.04      1.20 o
 -10  -5   2        3.66        2.43      0.65 o
  -9  -5   2        7.55        7.06      0.69 o
  -8  -5   2      101.51      111.75      2.22 o
  -7  -5   2      111.06      114.09      2.14 o
  -6  -5   2       96.91       88.87      1.86 o
  -5  -5   2      244.97      258.02      3.47 o
  -4  -5   2      215.10      215.10      3.32 o
  -3  -5   2       50.07       59.76      1.06 o
  -2  -5   2       92.29      100.67      1.32 o
  -1  -5   2      144.25      174.73      1.86 o
   0  -5   2      462.27      487.21      4.77 o
   1  -5   2      760.34      770.65      7.39 o
   2  -5   2      339.90      320.86      3.38 o
   3  -5   2        8.18        7.83      0.32 o
   4  -5   2      117.31      107.23      1.53 o
   5  -5   2      362.78      348.98      3.84 o
   6  -5   2        1.08        0.44      0.30 o
   7  -5   2        0.50        0.97      0.36 o
   8  -5   2       14.82       16.47      0.82 o
   9  -5   2        4.43        5.73      0.63 o
 -11  -4   2        2.98        5.03      1.41 o
 -10  -4   2        8.14        7.58      1.00 o
  -9  -4   2        3.09        2.89      0.77 o
  -8  -4   2       39.24       36.05      1.39 o
  -7  -4   2       62.54       56.60      1.43 o
  -6  -4   2       10.21       10.97      0.59 o
  -5  -4   2      238.77      244.50      3.39 o
  -4  -4   2      340.13      334.26      4.21 o
  -3  -4   2      643.18      629.25      7.45 o
  -2  -4   2       24.21       24.47      0.45 o
  -1  -4   2     3075.29     3349.61     30.63 o
   0  -4   2      809.01      827.52      7.79 o
   1  -4   2        0.11        0.47      0.21 o
   2  -4   2       94.75      104.89      1.31 o
   3  -4   2        3.10        3.38      0.21 o
   4  -4   2       10.39        9.85      0.41 o
   5  -4   2      139.70      136.02      1.79 o
   6  -4   2       94.70       97.37      1.48 o
   7  -4   2        0.01       -0.27      0.33 o
   8  -4   2       25.85       26.93      0.93 o
   9  -4   2        0.19       -0.14      0.49 o
  10  -4   2       35.74       38.60      2.52 o
 -11  -3   2        1.69        0.60      1.21 o
 -10  -3   2        1.70        3.12      0.85 o
  -9  -3   2       10.11        8.57      1.00 o
  -8  -3   2       25.47       23.91      1.35 o
  -7  -3   2       93.83       87.84      2.07 o
  -6  -3   2        1.54        1.22      0.23 o
  -5  -3   2        2.89        2.33      0.31 o
  -4  -3   2        6.92        7.13      0.61 o
  -3  -3   2      538.06      583.24      6.90 o
  -2  -3   2      681.68      723.93      8.43 o
  -1  -3   2     1214.77     1305.45     12.04 o
   0  -3   2      306.42      329.35      3.21 o
   1  -3   2       59.69       59.41      0.84 o
   2  -3   2      352.24      328.47      3.30 o
   3  -3   2       34.93       40.40      0.69 o
   4  -3   2       91.44       88.29      1.20 o
   5  -3   2       31.87       35.56      0.73 o
   6  -3   2        2.87        1.58      0.35 o
   7  -3   2       97.68       99.53      1.62 o
   8  -3   2       67.65       68.43      1.68 o
   9  -3   2        0.15       -0.46      0.46 o
  10  -3   2        0.61       -0.57      0.57 o
 -11  -2   2        4.44        4.83      1.41 o
 -10  -2   2        0.07        0.20      0.71 o
  -9  -2   2        0.00       -0.40      0.57 o
  -8  -2   2       14.12       18.36      0.96 o
  -7  -2   2       43.32       44.23      1.30 o
  -6  -2   2        0.07        0.26      0.29 o
  -5  -2   2      246.62      259.53      3.09 o
  -4  -2   2      662.13      679.24      9.34 o
  -3  -2   2     1664.63     1694.70     19.67 o
  -2  -2   2        0.28        0.91      0.32 o
  -1  -2   2     1343.68     1312.08     14.92 o
   0  -2   2      309.65      309.38      2.98 o
   1  -2   2      723.39      715.35      6.70 o
   2  -2   2      494.67      481.33      4.23 o
   3  -2   2      259.05      253.63      2.61 o
   4  -2   2        0.47        2.46      0.21 o
   5  -2   2       39.94       46.26      0.86 o
   6  -2   2        1.53        2.04      0.28 o
   7  -2   2      107.12      111.18      2.08 o
   8  -2   2        5.92        3.58      0.51 o
   9  -2   2        1.11        0.64      0.61 o
  10  -2   2        0.41        0.20      0.56 o
  11  -2   2        3.15        4.70      1.20 o
 -11  -1   2        4.52        2.42      1.41 o
 -10  -1   2        2.32        1.91      0.85 o
  -9  -1   2       25.76       26.72      1.28 o
  -8  -1   2        0.00        0.08      0.41 o
  -7  -1   2        0.00       -0.34      0.35 o
  -6  -1   2        0.45        0.00      0.24 o
  -5  -1   2       38.39       36.61      0.96 o
  -4  -1   2      586.90      588.80      8.23 o
  -3  -1   2      362.89      429.11      5.32 o
  -2  -1   2     4961.71     4923.80     66.01 o
  -1  -1   2     3822.79     3994.31     41.00 o
   0  -1   2        2.58        4.85      0.16 o
   1  -1   2      318.47      299.16      2.48 o
   2  -1   2     1325.85     1353.11     11.66 o
   3  -1   2      238.93      227.20      2.52 o
   4  -1   2      326.89      304.57      3.47 o
   5  -1   2      165.75      168.33      2.46 o
   6  -1   2       13.23       12.71      0.57 o
   7  -1   2        0.01       -0.29      0.29 o
   8  -1   2       21.35       21.68      0.90 o
   9  -1   2        6.82        5.43      0.59 o
  10  -1   2       15.71       18.53      0.98 o
  11  -1   2       17.84       23.94      1.35 o
 -11   0   2        2.47        0.40      1.41 o
 -10   0   2       14.01       14.97      1.45 o
  -9   0   2        9.84       10.12      0.89 o
  -8   0   2       68.74       63.79      1.78 o
  -7   0   2       11.34       10.21      0.77 o
  -6   0   2      292.33      284.04      3.86 o
  -5   0   2      299.79      300.82      3.93 o
  -4   0   2      354.03      348.45      4.37 o
  -3   0   2      493.20      471.16      6.80 o
  -2   0   2     1210.45     1211.06     13.94 o
  -1   0   2    12574.59    11809.71    314.39 o
   0   0   2      884.36      868.58      7.43 o
   1   0   2       10.23        7.82      0.28 o
   2   0   2       75.61       78.13      0.86 o
   3   0   2      188.95      189.28      2.17 o
   4   0   2        2.61        6.93      0.38 o
   5   0   2      410.57      410.54      5.96 o
   6   0   2      113.08      102.69      2.01 o
   7   0   2      173.70      163.33      2.56 o
   8   0   2       46.75       44.57      1.17 o
   9   0   2        5.78        5.13      0.55 o
  10   0   2       16.45       16.25      0.93 o
  11   0   2        0.34        0.36      0.73 o
 -10   1   2        0.94        2.48      0.70 o
  -9   1   2        2.28        4.46      0.70 o
  -8   1   2        0.03       -0.40      0.46 o
  -7   1   2        5.95        5.60      0.65 o
  -6   1   2      170.09      178.69      2.73 o
  -5   1   2     1094.29     1116.80     11.56 o
  -4   1   2     1018.79     1005.41     10.36 o
  -3   1   2      418.20      453.79      4.80 o
  -2   1   2      876.33      923.71      9.41 o
  -1   1   2      695.33      737.89      6.94 o
   0   1   2     2520.04     2567.46     37.02 o
   1   1   2    14472.61    12864.42    448.09 o
   2   1   2      283.37      277.06      2.75 o
   3   1   2       55.80       46.98      0.92 o
   4   1   2      230.40      230.83      2.94 o
   5   1   2       22.63       25.33      0.63 o
   6   1   2      228.28      220.29      3.52 o
   7   1   2        6.32        5.80      0.50 o
   8   1   2       57.11       52.51      1.43 o
   9   1   2       27.62       23.93      1.57 o
  10   1   2        0.16       -0.18      0.44 o
  11   1   2       25.39       29.67      1.23 o
  12   1   2        1.82        2.11      1.31 o
 -10   2   2        4.33        4.08      1.00 o
  -9   2   2       50.59       51.37      1.86 o
  -8   2   2       23.14       25.92      1.24 o
  -7   2   2      107.53       97.25      2.09 o
  -6   2   2       47.83       42.43      0.97 o
  -5   2   2       11.69       11.54      0.47 o
  -4   2   2      419.68      476.28      5.18 o
  -3   2   2      124.12      124.75      1.57 o
  -2   2   2     2294.75     2257.15     22.71 o
  -1   2   2    14431.02    14335.91    131.05 o
   0   2   2     4725.27     4713.53     40.59 o
   1   2   2       42.69       52.60      0.61 o
   2   2   2      435.33      474.23      6.02 o
   3   2   2      140.25      114.22      1.57 o
   4   2   2      158.56      187.43      2.56 o
   5   2   2      143.42      154.95      1.98 o
   6   2   2      437.81      459.72      5.75 o
   7   2   2       70.28       73.14      1.38 o
   8   2   2        3.11        2.66      0.75 o
   9   2   2        8.67        8.15      0.73 o
  10   2   2        0.77        0.41      0.44 o
  11   2   2        1.85        1.79      0.57 o
  12   2   2        4.60        4.23      1.00 o
 -10   3   2        1.52        1.21      0.85 o
  -9   3   2        3.36        2.37      1.27 o
  -8   3   2        0.02       -0.05      0.72 o
  -7   3   2        1.45        1.74      0.40 o
  -6   3   2        4.79        4.49      0.42 o
  -5   3   2       43.79       40.12      1.11 o
  -4   3   2      579.02      573.24      6.23 o
  -3   3   2     5245.35     5252.87     47.93 o
  -2   3   2      626.13      627.66      6.01 o
  -1   3   2     1660.53     1742.12     25.23 o
   0   3   2      138.00      130.22      1.36 o
   1   3   2      117.96      123.48      1.45 o
   2   3   2       38.95       38.98      0.56 o
   3   3   2        8.04        2.69      0.22 o
   4   3   2      254.70      306.07      3.82 o
   5   3   2      142.21      156.56      2.01 o
   6   3   2      243.17      256.27      3.10 o
   7   3   2      167.72      177.66      2.37 o
   8   3   2       39.98       37.16      1.03 o
   9   3   2        5.87        6.73      0.65 o
  10   3   2        1.82        1.02      0.50 o
  11   3   2        0.14        0.60      0.50 o
  12   3   2        0.15       -0.60      0.71 o
  -9   4   2        0.19        0.16      0.56 o
  -8   4   2        5.44        4.93      0.57 o
  -7   4   2        9.41       10.78      0.60 o
  -6   4   2       95.46       86.17      1.55 o
  -5   4   2      320.38      309.47      3.75 o
  -4   4   2      169.92      172.93      2.08 o
  -3   4   2      561.08      581.28      5.72 o
  -2   4   2        1.28       -0.09      0.28 o
  -1   4   2      188.14      190.89      2.06 o
   0   4   2      419.53      436.50      4.22 o
   1   4   2      253.75      247.01      2.44 o
   2   4   2        0.05        1.06      0.28 o
   3   4   2     1598.38     1659.47     16.86 o
   4   4   2     1475.52     1529.72     14.32 o
   5   4   2      698.60      775.94      7.48 o
   6   4   2      115.49      131.18      1.81 o
   7   4   2      129.13      127.34      1.84 o
   8   4   2       56.20       57.86      1.16 o
   9   4   2        4.81        4.48      0.47 o
  10   4   2        4.80        4.60      0.57 o
  11   4   2        3.48        4.34      0.67 o
  12   4   2       19.27       16.95      1.41 o
  -9   5   2        0.10        0.12      0.73 o
  -8   5   2        2.00        1.32      0.53 o
  -7   5   2        9.15        9.14      0.61 o
  -6   5   2       23.27       22.47      0.82 o
  -5   5   2        9.71       10.56      0.83 o
  -4   5   2       22.10       19.11      0.66 o
  -3   5   2       98.06      102.93      1.42 o
  -2   5   2       94.32       91.02      1.35 o
  -1   5   2       14.38        8.60      0.53 o
   0   5   2      593.91      606.38      5.82 o
   1   5   2       36.58       39.97      0.66 o
   2   5   2       56.72       60.53      0.90 o
   3   5   2     2032.62     2283.17     23.17 o
   4   5   2      395.58      437.63      4.74 o
   5   5   2      300.36      309.29      3.21 o
   6   5   2       43.15       45.62      0.78 o
   7   5   2       86.06       90.59      1.35 o
   8   5   2       99.15      103.18      1.92 o
   9   5   2        0.08       -0.28      0.34 o
  10   5   2        0.82        0.38      0.42 o
  11   5   2        0.13        0.13      0.63 o
  12   5   2       53.66       60.16      2.42 o
  -8   6   2        0.98        1.26      0.63 o
  -7   6   2        6.11        5.19      0.69 o
  -6   6   2        4.00        2.29      0.46 o
  -5   6   2        9.00        9.20      0.74 o
  -4   6   2       11.42       10.21      0.51 o
  -3   6   2      251.92      239.18      2.76 o
  -2   6   2      140.08      145.48      1.86 o
  -1   6   2      544.05      546.34      5.40 o
   0   6   2      106.02      124.07      1.94 o
   1   6   2      127.09      149.89      1.67 o
   2   6   2       66.72       85.50      1.45 o
   3   6   2      559.61      589.91      7.19 o
   4   6   2        5.62        7.02      0.38 o
   5   6   2        7.70        6.64      0.35 o
   6   6   2       13.93       17.22      0.56 o
   7   6   2        9.35        8.59      0.44 o
   8   6   2       67.36       68.45      1.16 o
   9   6   2       85.99       72.73      1.18 o
  10   6   2        5.43        4.41      0.57 o
  11   6   2        3.17        3.03      0.70 o
  12   6   2       24.63       26.46      1.39 o
  -7   7   2        0.11       -0.37      0.51 o
  -6   7   2       12.17       13.20      0.72 o
  -5   7   2        0.07       -0.33      0.33 o
  -4   7   2        1.55        1.46      0.34 o
  -3   7   2       10.80        9.93      0.47 o
  -2   7   2        4.36        3.40      0.33 o
  -1   7   2        5.02        5.07      0.34 o
   0   7   2       10.23        8.40      0.37 o
   1   7   2      212.31      208.14      2.27 o
   2   7   2      483.89      492.02      6.18 o
   3   7   2      116.98      119.13      1.93 o
   4   7   2        9.79       13.27      0.60 o
   5   7   2        0.62        1.37      0.24 o
   6   7   2      106.92      104.65      1.59 o
   7   7   2      110.92      101.56      1.56 o
   8   7   2        9.78        9.52      0.51 o
   9   7   2       51.61       44.66      1.30 o
  10   7   2        2.51        1.14      0.61 o
  11   7   2        0.70        0.26      0.61 o
  12   7   2        1.22        2.18      0.92 o
  -7   8   2        3.49        3.07      0.66 o
  -6   8   2        0.75       -0.07      0.48 o
  -5   8   2        5.56        5.49      0.50 o
  -4   8   2        0.47        0.65      0.36 o
  -3   8   2       10.09        8.68      0.77 o
  -2   8   2       77.34       72.31      1.24 o
  -1   8   2        0.20       -0.32      0.32 o
   0   8   2       96.51       98.44      1.37 o
   1   8   2      159.62      159.31      2.11 o
   2   8   2       13.89       11.44      0.60 o
   3   8   2       26.37       28.08      0.88 o
   4   8   2       74.27       64.27      1.34 o
   5   8   2       20.10       21.30      1.08 o
   6   8   2        0.08        0.05      0.32 o
   7   8   2       45.82       47.92      1.95 o
   8   8   2       13.97       11.84      0.85 o
   9   8   2        6.62        5.07      0.70 o
  10   8   2        0.22       -0.27      0.58 o
  11   8   2        0.16        0.11      0.69 o
  12   8   2        0.80        1.01      1.21 o
  -6   9   2       30.32       34.95      1.46 o
  -5   9   2       15.04       18.74      0.90 o
  -4   9   2        6.23        6.65      0.58 o
  -3   9   2       15.49       15.19      0.76 o
  -2   9   2       85.07       82.61      1.83 o
  -1   9   2       91.55       84.62      1.51 o
   0   9   2       27.45       25.16      0.74 o
   1   9   2       10.61        9.16      0.61 o
   2   9   2       35.53       33.57      1.00 o
   3   9   2      190.09      191.14      2.96 o
   4   9   2       14.48       14.52      0.69 o
   5   9   2        8.84        8.69      0.61 o
   6   9   2       47.65       45.87      1.71 o
   7   9   2      258.60      246.35      4.32 o
   8   9   2      214.06      218.83      4.05 o
   9   9   2       65.08       69.86      2.00 o
  10   9   2       13.06       13.16      1.03 o
  11   9   2        6.61        6.19      1.13 o
  12   9   2        9.01       10.67      1.81 o
  -5  10   2        0.05        0.88      0.57 o
  -4  10   2       67.67       71.94      1.77 o
  -3  10   2       10.62       11.92      0.72 o
  -2  10   2       12.80       14.73      0.73 o
  -1  10   2        4.86        6.31      0.50 o
   0  10   2       30.25       29.44      1.10 o
   1  10   2       23.87       24.06      1.00 o
   2  10   2       44.62       43.51      1.31 o
   3  10   2       16.99       18.77      0.90 o
   4  10   2      272.66      263.71      3.86 o
   5  10   2        0.93        0.30      0.44 o
   6  10   2        5.22        3.82      0.65 o
   7  10   2      117.97      111.50      2.54 o
   8  10   2       66.71       64.77      2.77 o
   9  10   2       30.00       30.37      1.69 o
  10  10   2        0.03        0.11      1.21 o
  11  10   2        0.86        1.81      1.21 o
  -4  11   2        0.23        0.40      1.41 o
  -3  11   2        0.51        0.21      0.53 o
  -2  11   2        0.20       -0.37      0.40 o
  -1  11   2        1.96        2.76      0.61 o
   0  11   2       14.30       17.77      0.98 o
   1  11   2      197.92      195.95      3.74 o
   2  11   2      100.45      102.68      2.82 o
   3  11   2       25.79       26.37      2.00 o
   4  11   2        6.54        7.25      0.99 o
   5  11   2        4.32        3.93      0.65 o
   6  11   2        2.69        2.29      0.56 o
   7  11   2        1.18        0.87      0.58 o
   8  11   2        8.02        7.04      1.33 o
   9  11   2        0.54        0.20      0.81 o
  10  11   2        3.46        2.21      1.21 o
  -2  12   2        1.59        1.21      0.83 o
  -1  12   2       18.58       22.60      1.39 o
   0  12   2        9.17       10.20      0.88 o
   1  12   2       86.77       90.76      2.42 o
   2  12   2       37.76       38.19      1.38 o
   3  12   2        7.12        8.43      0.73 o
   4  12   2        0.69        0.15      0.53 o
   5  12   2        0.03        0.36      0.53 o
   6  12   2        6.18        5.36      0.77 o
   7  12   2       24.78       25.51      1.34 o
   8  12   2       24.31       29.11      1.59 o
   9  12   2        0.95        2.01      1.21 o
  10  12   2        0.23        0.40      1.01 o
   0  13   2       44.56       54.47      2.04 o
   1  13   2       10.52       10.25      1.07 o
   2  13   2        1.61        1.39      0.73 o
   3  13   2       21.92       23.64      1.57 o
   4  13   2        1.76        1.71      0.85 o
   5  13   2        9.11       12.81      1.71 o
   6  13   2       16.40       18.62      1.91 o
   7  13   2        4.38        4.51      0.92 o
   8  13   2       20.55       32.90      1.92 o
   3  14   2        2.16        1.61      0.92 o
   4  14   2       15.16       17.87      2.42 o
   5  14   2        3.56        2.74      1.01 o
   6  14   2        6.87        9.14      1.61 o
  -6 -12   3        2.17        2.42      1.41 o
  -5 -12   3       46.37       57.78      3.42 o
  -4 -12   3        4.93        7.67      1.14 o
  -3 -12   3        3.92        2.56      0.92 o
  -2 -12   3        0.14        0.53      0.81 o
  -1 -12   3        8.75        9.35      1.61 o
   0 -12   3        1.81        2.91      1.06 o
  -8 -11   3        0.46       -0.81      1.01 o
  -7 -11   3        3.11        1.61      1.21 o
  -6 -11   3        1.00        0.20      1.21 o
  -5 -11   3       40.45       42.52      2.12 o
  -4 -11   3        5.46        4.42      0.75 o
  -3 -11   3        0.04       -0.60      0.85 o
  -2 -11   3       31.68       35.98      1.50 o
  -1 -11   3        9.86       11.90      1.04 o
   0 -11   3        8.80       10.16      0.96 o
   1 -11   3        1.66        1.29      0.68 o
   2 -11   3        0.65       -0.50      1.91 o
  -9 -10   3        0.99        1.01      1.41 o
  -8 -10   3        0.15        0.40      1.01 o
  -7 -10   3       12.12       12.86      1.26 o
  -6 -10   3        1.35        2.20      0.77 o
  -5 -10   3        0.00        0.60      0.67 o
  -4 -10   3        9.39        9.32      0.85 o
  -3 -10   3        2.96        4.40      0.66 o
  -2 -10   3        1.18        0.54      0.58 o
  -1 -10   3        4.15        5.22      0.77 o
   0 -10   3        0.93        1.13      0.61 o
   1 -10   3       27.86       26.65      1.15 o
   2 -10   3        2.73        3.81      0.49 o
   3 -10   3        1.80        2.03      0.50 o
   4 -10   3        2.46        4.00      0.87 o
 -10  -9   3        0.10       -0.20      1.21 o
  -9  -9   3       10.50        5.23      1.41 o
  -8  -9   3        1.35        1.49      0.92 o
  -7  -9   3       12.69       13.39      1.20 o
  -6  -9   3       38.56       38.02      1.92 o
  -5  -9   3        6.23        6.63      1.31 o
  -4  -9   3       41.90       40.19      1.77 o
  -3  -9   3        6.67        5.59      0.89 o
  -2  -9   3      113.80      114.77      2.99 o
  -1  -9   3        8.89        8.95      0.77 o
   0  -9   3      144.63      145.82      2.59 o
   1  -9   3        0.18        0.50      0.35 o
   2  -9   3        0.02       -0.37      0.37 o
   3  -9   3        1.54        1.86      0.45 o
   4  -9   3        0.15        0.04      0.40 o
   5  -9   3        0.10       -0.70      0.70 o
 -10  -8   3        4.18        5.03      1.61 o
  -9  -8   3        3.61        3.42      1.41 o
  -8  -8   3       24.45       23.22      1.34 o
  -7  -8   3       12.71       10.90      1.20 o
  -6  -8   3       17.77       16.41      1.20 o
  -5  -8   3      224.49      216.35      4.34 o
  -4  -8   3       39.70       38.77      1.34 o
  -3  -8   3       32.92       25.16      1.08 o
  -2  -8   3       26.60       25.60      1.34 o
  -1  -8   3        4.26        4.36      0.70 o
   0  -8   3        7.12        7.74      0.61 o
   1  -8   3        0.12        0.31      0.32 o
   2  -8   3       20.41       18.62      0.74 o
   3  -8   3       29.98       31.67      1.38 o
   4  -8   3        6.08        4.43      0.51 o
   5  -8   3        0.06       -0.37      0.37 o
   6  -8   3        6.02        8.20      0.83 o
 -10  -7   3        4.80        7.45      1.61 o
  -9  -7   3       27.32       27.52      1.47 o
  -8  -7   3        2.80        1.74      0.65 o
  -7  -7   3       10.76        7.65      1.00 o
  -6  -7   3      110.53      107.89      3.12 o
  -5  -7   3        0.90        0.38      0.41 o
  -4  -7   3      105.77       96.77      2.12 o
  -3  -7   3      157.40      148.85      3.47 o
  -2  -7   3       41.92       40.65      1.24 o
  -1  -7   3       96.77       91.76      1.73 o
   0  -7   3      239.36      227.39      2.87 o
   1  -7   3       23.21       19.90      0.59 o
   2  -7   3       43.52       49.14      1.10 o
   3  -7   3       34.23       37.09      0.87 o
   4  -7   3        8.94        9.90      0.51 o
   5  -7   3        4.43        2.77      0.42 o
   6  -7   3        0.50        0.39      0.40 o
   7  -7   3        4.34        6.08      1.21 o
 -11  -6   3        8.41        7.25      1.61 o
 -10  -6   3        4.75        6.44      1.61 o
  -9  -6   3        3.96        5.17      0.85 o
  -8  -6   3       48.96       50.27      1.77 o
  -7  -6   3       37.20       38.15      1.50 o
  -6  -6   3      323.87      306.48      9.06 o
  -5  -6   3      642.53      600.42      9.14 o
  -4  -6   3      315.71      301.47      3.99 o
  -3  -6   3       82.74       75.58      1.32 o
  -2  -6   3       18.02       18.04      0.50 o
  -1  -6   3       70.34       70.18      0.98 o
   0  -6   3        0.19        0.32      0.19 o
   1  -6   3       49.02       45.85      1.11 o
   2  -6   3      327.66      311.02      3.36 o
   3  -6   3       18.18       18.86      0.53 o
   4  -6   3        6.97        4.90      0.40 o
   5  -6   3        7.84        6.69      0.44 o
   6  -6   3       18.41       18.07      0.73 o
   7  -6   3       21.41       20.17      0.85 o
   8  -6   3        0.00       -0.24      0.52 o
 -11  -5   3        0.04       -0.81      1.21 o
 -10  -5   3        0.01       -0.13      0.58 o
  -9  -5   3        4.63        3.99      0.65 o
  -8  -5   3       43.56       44.34      1.39 o
  -7  -5   3     1026.44      998.38     20.14 o
  -6  -5   3      277.11      275.40      4.00 o
  -5  -5   3       88.84       74.84      1.40 o
  -4  -5   3      264.52      261.10      3.49 o
  -3  -5   3        1.37        1.03      0.24 o
  -2  -5   3       41.16       46.91      0.79 o
  -1  -5   3       59.58       68.79      0.91 o
   0  -5   3      144.25      126.05      1.49 o
   1  -5   3      197.62      197.51      2.20 o
   2  -5   3       10.16       11.25      0.45 o
   3  -5   3       47.32       52.30      0.80 o
   4  -5   3       33.92       31.71      0.80 o
   5  -5   3       11.59       11.92      0.53 o
   6  -5   3       35.19       40.06      0.94 o
   7  -5   3       35.49       36.47      0.97 o
   8  -5   3       51.74       54.67      1.69 o
   9  -5   3       13.19       11.84      0.83 o
 -11  -4   3        0.45        0.81      1.21 o
 -10  -4   3       13.28       13.66      1.35 o
  -9  -4   3       69.20       72.27      7.45 o
  -8  -4   3        0.04        0.24      0.42 o
  -7  -4   3      439.51      433.24      5.96 o
  -6  -4   3       54.73       54.22      2.09 o
  -5  -4   3       13.74       14.84      0.59 o
  -4  -4   3       72.17       70.15      1.66 o
  -3  -4   3      558.78      548.15      6.59 o
  -2  -4   3       51.67       58.26      1.04 o
  -1  -4   3      179.01      201.34      2.10 o
   0  -4   3      921.39      953.87      8.98 o
   1  -4   3       55.24       63.90      0.91 o
   2  -4   3      282.03      275.37      2.90 o
   3  -4   3       51.79       53.68      0.78 o
   4  -4   3       90.27       86.06      1.26 o
   5  -4   3       41.79       37.85      0.84 o
   6  -4   3        5.48        3.83      0.38 o
   7  -4   3        1.50        0.41      0.33 o
   8  -4   3       58.32       60.18      1.44 o
   9  -4   3        6.04        6.29      0.69 o
 -11  -3   3        2.06        3.62      1.41 o
 -10  -3   3        6.67        6.26      1.61 o
  -9  -3   3       23.12       25.58      1.71 o
  -8  -3   3       10.68       11.24      1.21 o
  -7  -3   3       24.34       23.15      4.23 o
  -6  -3   3        0.47       -0.02      0.38 o
  -5  -3   3       53.90       49.30      1.17 o
  -4  -3   3      687.06      659.26      7.82 o
  -3  -3   3       13.72       15.90      0.51 o
  -2  -3   3      330.94      369.30      4.54 o
  -1  -3   3     1406.28     1504.62     15.34 o
   0  -3   3     1760.53     1873.17     17.21 o
   1  -3   3       21.85       24.48      0.47 o
   2  -3   3      128.96      130.88      1.35 o
   3  -3   3        2.83        4.00      0.24 o
   4  -3   3        3.33        3.37      0.25 o
   5  -3   3        4.70        3.97      0.33 o
   6  -3   3        7.66        9.76      0.46 o
   7  -3   3        0.34        0.45      0.33 o
   8  -3   3       91.30       82.75      1.87 o
   9  -3   3        0.05        0.04      0.68 o
  10  -3   3       11.08       13.16      1.36 o
 -11  -2   3       11.78        9.46      1.81 o
 -10  -2   3        0.01        0.20      0.77 o
  -9  -2   3        1.12       -0.13      0.63 o
  -8  -2   3        9.13        8.14      0.92 o
  -7  -2   3       24.90       24.80      1.35 o
  -6  -2   3       22.35       23.58      1.05 o
  -5  -2   3       28.67       24.19      0.73 o
  -4  -2   3      742.48      796.70      9.63 o
  -3  -2   3       84.52      100.40      1.35 o
  -2  -2   3       44.54       60.97      0.96 o
  -1  -2   3     1846.60     1869.95     21.15 o
   0  -2   3       41.34       43.24      0.59 o
   1  -2   3      151.19      165.99      1.73 o
   2  -2   3      293.04      292.42      2.66 o
   3  -2   3      186.69      193.21      2.09 o
   4  -2   3      122.20      117.27      1.43 o
   5  -2   3      248.60      253.01      2.73 o
   6  -2   3      104.28      114.95      1.55 o
   7  -2   3       18.34       20.50      1.10 o
   8  -2   3       46.18       43.48      1.28 o
   9  -2   3        0.01       -0.44      0.44 o
  10  -2   3        5.03        5.68      0.89 o
  11  -2   3        3.33        2.82      0.78 o
 -11  -1   3        0.23       -1.21      1.21 o
 -10  -1   3        7.90        6.65      1.14 o
  -9  -1   3        2.85        2.01      0.85 o
  -8  -1   3        4.02        4.83      0.85 o
  -7  -1   3       69.33       66.99      1.74 o
  -6  -1   3       96.55       87.61      1.93 o
  -5  -1   3        0.04        0.73      0.27 o
  -4  -1   3       76.11       79.19      3.26 o
  -3  -1   3        9.34        9.64      0.40 o
  -2  -1   3     1124.76     1159.59     22.27 o
  -1  -1   3      216.50      218.47      2.79 o
   0  -1   3      408.00      440.75      3.88 o
   1  -1   3      180.85      195.18      1.68 o
   2  -1   3      114.61      110.02      1.20 o
   3  -1   3        8.38        9.28      0.26 o
   4  -1   3       46.30       53.27      0.75 o
   5  -1   3       38.65       35.97      1.14 o
   6  -1   3      176.32      188.75      2.79 o
   7  -1   3       20.75       16.77      0.83 o
   8  -1   3        0.05       -0.37      0.37 o
   9  -1   3        0.05        0.25      0.44 o
  10  -1   3       10.06       10.83      1.00 o
  11  -1   3       20.46       22.32      1.63 o
 -11   0   3        3.40        2.62      1.61 o
 -10   0   3        6.28        8.50      1.14 o
  -9   0   3        1.12        0.36      0.72 o
  -8   0   3        6.77        5.72      0.78 o
  -7   0   3        0.89        0.08      0.41 o
  -6   0   3      197.03      200.13      3.52 o
  -5   0   3      176.27      175.33      2.67 o
  -4   0   3      726.84      682.57      9.37 o
  -3   0   3      698.80      678.47      8.31 o
  -2   0   3        1.75        3.03      0.34 o
  -1   0   3       98.56       77.29      0.86 o
   0   0   3       69.28       60.02      0.74 o
   1   0   3       37.13       48.09      0.48 o
   2   0   3      399.06      392.46      3.49 o
   3   0   3        4.94        5.61      0.55 o
   4   0   3     2213.20     2283.50     25.98 o
   5   0   3      221.36      208.76      3.28 o
   6   0   3       40.86       42.02      1.34 o
   7   0   3       49.74       51.62      1.58 o
   8   0   3        3.63        5.30      0.55 o
   9   0   3        0.17        0.20      0.38 o
  10   0   3       23.23       30.23      1.53 o
  11   0   3       19.03       17.17      1.40 o
 -10   1   3       29.22       31.00      2.62 o
  -9   1   3        5.26        5.44      0.81 o
  -8   1   3        1.62        1.81      0.58 o
  -7   1   3       29.26       29.97      1.20 o
  -6   1   3       61.84       69.43      2.33 o
  -5   1   3       33.38       30.89      0.77 o
  -4   1   3      299.84      305.28      3.43 o
  -3   1   3      858.25      857.04      8.87 o
  -2   1   3     1052.51     1068.40     13.33 o
  -1   1   3       12.42       13.59      0.73 o
   0   1   3      818.95      843.61      8.57 o
   1   1   3     1328.53     1296.90     10.45 o
   2   1   3      118.74      113.83      1.13 o
   3   1   3     2796.82     2878.02     54.08 o
   4   1   3      330.37      302.84      3.80 o
   5   1   3       55.00       50.99      0.97 o
   6   1   3        4.26        2.40      0.38 o
   7   1   3       39.50       39.76      1.15 o
   8   1   3       77.09       76.41      1.81 o
   9   1   3       32.72       31.51      1.07 o
  10   1   3       33.15       37.89      1.28 o
  11   1   3        0.88        1.71      0.85 o
  12   1   3        0.75        0.34      0.70 o
 -10   2   3        2.38        2.74      1.01 o
  -9   2   3       15.46       15.22      1.08 o
  -8   2   3      105.07      106.83      2.69 o
  -7   2   3        0.61        0.60      0.46 o
  -6   2   3       47.27       47.15      1.01 o
  -5   2   3       39.72       41.98      1.36 o
  -4   2   3       20.57       23.13      0.61 o
  -3   2   3      159.67      147.79      1.84 o
  -2   2   3        5.98        3.78      0.29 o
  -1   2   3      175.57      190.99      2.15 o
   0   2   3      138.55      130.58      1.50 o
   1   2   3      812.13      834.24      7.68 o
   2   2   3      106.21       85.07      0.94 o
   3   2   3       81.44       88.41      1.65 o
   4   2   3       69.76       76.71      1.08 o
   5   2   3       44.14       44.63      0.90 o
   6   2   3      776.13      794.79     10.29 o
   7   2   3       99.62       90.66      1.61 o
   8   2   3       33.76       28.86      1.60 o
   9   2   3       23.45       23.05      1.08 o
  10   2   3        1.57        1.61      0.66 o
  11   2   3       26.20       26.93      1.63 o
  12   2   3        0.81       -0.31      0.65 o
 -10   3   3        5.72        6.82      1.28 o
  -9   3   3        6.13        8.35      0.96 o
  -8   3   3        0.02       -0.10      0.49 o
  -7   3   3        1.48        0.57      0.38 o
  -6   3   3        0.21       -0.28      0.28 o
  -5   3   3        0.00        1.61      0.81 o
  -4   3   3      102.72      101.99      1.56 o
  -3   3   3      530.20      508.02      5.48 o
  -2   3   3      768.14      777.92      8.10 o
  -1   3   3      444.90      425.12      4.13 o
   0   3   3       90.75       92.58      1.49 o
   1   3   3      140.24      108.72      1.14 o
   2   3   3      816.61      786.00     11.46 o
   3   3   3      553.53      589.76      6.13 o
   4   3   3       17.13       22.34      0.65 o
   5   3   3      335.90      320.72      3.67 o
   6   3   3       62.57       57.17      1.00 o
   7   3   3        0.01        0.07      0.26 o
   8   3   3      101.66      102.98      1.83 o
   9   3   3       40.38       37.88      1.61 o
  10   3   3        5.81        6.07      0.91 o
  11   3   3        0.65        0.06      0.53 o
  12   3   3        0.33        1.34      0.70 o
  -9   4   3        4.87        7.05      1.19 o
  -8   4   3        0.06        0.04      0.42 o
  -7   4   3        2.92        3.12      0.54 o
  -6   4   3       67.31       63.15      1.27 o
  -5   4   3        9.69       10.51      0.55 o
  -4   4   3      195.42      182.90      2.40 o
  -3   4   3     1372.27     1362.60     12.82 o
  -2   4   3     2279.06     2379.75     21.90 o
  -1   4   3      161.92      157.25      1.76 o
   0   4   3       27.66       26.97      0.47 o
   1   4   3        0.79        1.72      0.14 o
   2   4   3        1.26        2.70      0.21 o
   3   4   3      603.87      678.69      7.06 o
   4   4   3      203.47      230.51      2.40 o
   5   4   3      103.65      103.57      1.45 o
   6   4   3       49.58       59.07      1.04 o
   7   4   3       31.88       27.70      0.71 o
   8   4   3       11.36       10.95      0.52 o
   9   4   3       26.95       26.01      0.91 o
  10   4   3       29.33       32.38      1.27 o
  11   4   3        3.96        5.26      0.73 o
  12   4   3        0.38        0.57      0.61 o
  -9   5   3        6.24        7.88      0.88 o
  -8   5   3        4.98        3.48      0.61 o
  -7   5   3        0.02       -0.41      0.41 o
  -6   5   3       18.92       16.98      0.76 o
  -5   5   3      175.66      172.81      2.45 o
  -4   5   3      529.24      499.82      5.64 o
  -3   5   3       32.16       33.87      0.76 o
  -2   5   3        9.83        8.74      0.59 o
  -1   5   3        0.70       -0.26      0.26 o
   0   5   3      119.71      125.47      1.79 o
   1   5   3       21.01       29.04      0.48 o
   2   5   3      122.62      124.68      1.55 o
   3   5   3       34.31       37.49      1.11 o
   4   5   3      308.25      337.99      3.77 o
   5   5   3      265.91      308.92      3.22 o
   6   5   3      177.94      193.99      2.23 o
   7   5   3      164.66      162.13      2.23 o
   8   5   3        0.26        0.16      0.27 o
   9   5   3       31.48       29.34      0.89 o
  10   5   3       82.71       79.48      1.71 o
  11   5   3        0.00       -0.46      0.46 o
  12   5   3        1.91        1.01      1.21 o
  -8   6   3        5.33        4.05      0.73 o
  -7   6   3        0.81       -0.44      0.44 o
  -6   6   3       41.24       38.28      1.06 o
  -5   6   3      100.27      104.86      1.78 o
  -4   6   3       25.91       24.06      0.76 o
  -3   6   3        4.41        4.10      0.47 o
  -2   6   3        6.51        8.64      0.75 o
  -1   6   3        8.02        7.48      0.34 o
   0   6   3       31.47       39.08      0.69 o
   1   6   3     1443.99     1498.70     13.94 o
   2   6   3      390.39      403.61      4.44 o
   3   6   3      258.80      262.48      3.00 o
   4   6   3      348.46      361.21      4.01 o
   5   6   3      354.94      399.31      5.09 o
   6   6   3       42.17       50.82      0.87 o
   7   6   3        0.06        0.11      0.22 o
   8   6   3       10.64       11.72      0.53 o
   9   6   3        2.25        2.57      0.33 o
  10   6   3       74.42       68.64      1.22 o
  11   6   3       20.38       21.00      0.97 o
  12   6   3       10.97        9.71      1.00 o
  -7   7   3        3.64        3.77      0.73 o
  -6   7   3        9.54       10.56      0.69 o
  -5   7   3       21.46       21.29      0.82 o
  -4   7   3       10.79       12.26      0.58 o
  -3   7   3        0.01       -0.08      0.31 o
  -2   7   3       29.16       33.17      0.79 o
  -1   7   3       51.64       46.19      0.86 o
   0   7   3       65.36       71.53      1.40 o
   1   7   3      282.99      310.10      3.48 o
   2   7   3      144.45      145.26      2.33 o
   3   7   3        1.08        3.89      0.33 o
   4   7   3      169.81      169.29      2.13 o
   5   7   3        6.82        7.39      0.36 o
   6   7   3       32.30       33.08      0.75 o
   7   7   3        4.71        6.07      0.65 o
   8   7   3        4.44        1.53      0.31 o
   9   7   3        0.87        1.43      0.33 o
  10   7   3      103.71       98.09      2.10 o
  11   7   3       69.25       73.99      2.20 o
  12   7   3       38.79       48.31      2.20 o
  -7   8   3        0.58        1.61      1.41 o
  -6   8   3        3.96        4.34      0.65 o
  -5   8   3        0.16        0.02      0.37 o
  -4   8   3        0.02        0.06      0.33 o
  -3   8   3       47.30       44.53      0.99 o
  -2   8   3      288.88      275.46      3.18 o
  -1   8   3        9.09        8.05      0.43 o
   0   8   3       19.97       20.97      0.56 o
   1   8   3       47.34       49.35      1.16 o
   2   8   3        1.54        1.24      0.34 o
   3   8   3       45.82       47.63      1.15 o
   4   8   3       15.19       16.89      0.69 o
   5   8   3        0.05        0.25      0.30 o
   6   8   3       51.60       50.06      1.17 o
   7   8   3       13.61        9.17      0.58 o
   8   8   3      148.02      128.41      2.28 o
   9   8   3        1.47        1.74      0.58 o
  10   8   3        3.94        2.98      0.57 o
  11   8   3       14.57       15.46      1.06 o
  12   8   3        3.86        4.94      0.88 o
  -6   9   3        0.33       -0.09      0.61 o
  -5   9   3        0.77        0.47      0.54 o
  -4   9   3        5.64        7.02      0.71 o
  -3   9   3       36.67       39.39      1.19 o
  -2   9   3       27.42       29.85      0.94 o
  -1   9   3       64.50       55.95      1.17 o
   0   9   3        9.03       10.75      0.53 o
   1   9   3        6.49        6.45      0.96 o
   2   9   3       12.85       14.61      0.73 o
   3   9   3        0.30       -0.09      0.32 o
   4   9   3      147.59      140.00      2.30 o
   5   9   3      319.85      294.55      4.17 o
   6   9   3      190.02      165.50      2.74 o
   7   9   3       14.02       15.46      0.78 o
   8   9   3       22.97       19.14      1.51 o
   9   9   3        0.05       -0.18      0.62 o
  10   9   3        2.44        2.08      0.65 o
  11   9   3       12.45       11.26      1.00 o
  12   9   3       10.81       10.27      1.61 o
  -5  10   3        3.56        3.41      0.68 o
  -4  10   3        2.58        0.87      0.67 o
  -3  10   3        0.40        0.47      0.45 o
  -2  10   3       32.13       37.34      1.22 o
  -1  10   3        3.10        2.04      0.41 o
   0  10   3       28.25       24.60      1.02 o
   1  10   3        1.67        2.49      0.49 o
   2  10   3        1.19        3.16      0.51 o
   3  10   3        1.72        2.69      0.76 o
   4  10   3        0.28        0.09      0.44 o
   5  10   3      218.72      212.47      3.29 o
   6  10   3      236.99      226.48      3.46 o
   7  10   3        0.87        0.62      0.53 o
   8  10   3        2.70        1.60      0.53 o
   9  10   3        5.73        4.66      0.96 o
  10  10   3        0.05        0.00      0.71 o
  11  10   3        0.93        2.48      0.92 o
  -3  11   3        0.13       -0.24      0.52 o
  -2  11   3        1.54        1.66      0.43 o
  -1  11   3        5.28        5.94      0.99 o
   0  11   3        1.02        1.09      0.51 o
   1  11   3        0.11       -0.20      0.42 o
   2  11   3        5.50        7.02      1.05 o
   3  11   3        3.40        3.79      0.73 o
   4  11   3       31.59       28.01      1.04 o
   5  11   3       45.83       44.60      1.30 o
   6  11   3       76.53       78.26      2.04 o
   7  11   3        8.49        9.04      0.80 o
   8  11   3       30.88       31.68      1.41 o
   9  11   3        0.02        0.07      0.58 o
  10  11   3        5.15        6.28      1.11 o
  11  11   3        3.75        4.03      1.41 o
  -2  12   3        0.83        2.17      0.80 o
  -1  12   3       38.29       38.74      1.69 o
   0  12   3        7.64        8.62      0.80 o
   1  12   3        4.32        3.43      0.65 o
   2  12   3       73.17       77.91      1.93 o
   3  12   3        2.39        1.82      0.55 o
   4  12   3        3.81        2.64      0.55 o
   5  12   3        2.14        1.99      0.65 o
   6  12   3       18.40       18.85      1.12 o
   7  12   3       12.64       16.03      1.07 o
   8  12   3       78.28       83.46      2.33 o
   9  12   3        9.43       12.44      1.20 o
  10  12   3        2.98        2.42      1.21 o
   0  13   3       34.69       35.79      1.74 o
   1  13   3       20.14       24.51      2.55 o
   2  13   3       72.54       83.50      2.41 o
   3  13   3        6.33        9.39      0.82 o
   4  13   3        2.05        2.10      0.65 o
   5  13   3        0.94       -0.33      0.87 o
   6  13   3        3.78        3.55      0.77 o
   7  13   3        0.03        0.60      0.71 o
   8  13   3       36.40       41.26      2.06 o
   9  13   3        7.45        9.15      1.20 o
   2  14   3        2.02        1.05      0.80 o
   3  14   3       12.69       14.78      1.40 o
   4  14   3        3.73        4.65      1.41 o
   5  14   3        0.21       -0.60      0.81 o
   6  14   3       12.79       14.49      1.40 o
   7  14   3        4.75        5.03      0.97 o
  -4 -12   4       17.85       24.16      2.42 o
  -3 -12   4        1.07        0.10      0.85 o
  -2 -12   4       33.41       43.36      2.14 o
  -7 -11   4        1.30        0.20      1.21 o
  -6 -11   4       15.60       12.48      2.01 o
  -5 -11   4       47.82       56.37      3.22 o
  -4 -11   4       19.15       24.56      4.13 o
  -3 -11   4        0.06       -0.58      0.58 o
  -2 -11   4        3.73        4.92      0.81 o
  -1 -11   4        2.33        3.42      0.81 o
   0 -11   4        0.09        0.72      0.65 o
   1 -11   4        0.14       -0.77      0.77 o
  -8 -10   4        0.12       -1.21      1.21 o
  -7 -10   4       29.96       32.61      2.62 o
  -6 -10   4        0.86        2.24      1.91 o
  -5 -10   4       10.75       13.05      1.26 o
  -4 -10   4        0.02       -0.34      0.63 o
  -3 -10   4        8.09        8.87      0.85 o
  -2 -10   4       12.40       10.52      0.89 o
  -1 -10   4       27.39       28.24      1.31 o
   0 -10   4        9.78        7.22      1.08 o
   1 -10   4       25.87       26.07      1.31 o
   2 -10   4        9.72        8.85      0.69 o
   3 -10   4        0.01        0.17      0.53 o
  -9  -9   4        3.10        4.03      1.41 o
  -8  -9   4        0.33       -1.21      1.21 o
  -7  -9   4        0.26        0.75      0.77 o
  -6  -9   4       14.76       14.20      1.35 o
  -5  -9   4        9.50       12.10      1.61 o
  -4  -9   4        5.66        5.67      0.65 o
  -3  -9   4       10.13        7.80      0.73 o
  -2  -9   4       24.98       21.16      1.12 o
  -1  -9   4        0.72       -0.47      0.47 o
   0  -9   4        3.41        4.95      0.68 o
   1  -9   4        8.82        9.26      0.59 o
   2  -9   4        0.04       -0.37      0.47 o
   3  -9   4        6.06        7.74      0.62 o
   4  -9   4       19.70       23.28      1.03 o
   5  -9   4        0.31        0.15      0.53 o
  -9  -8   4        0.04        0.40      1.21 o
  -8  -8   4        4.68        4.56      0.85 o
  -7  -8   4        2.50        3.00      0.92 o
  -6  -8   4       57.34       59.64      2.35 o
  -5  -8   4       43.26       40.44      1.83 o
  -4  -8   4      105.28      100.00      2.35 o
  -3  -8   4        1.62        1.12      0.74 o
  -2  -8   4      154.88      140.80      2.86 o
  -1  -8   4      115.13      102.54      2.32 o
   0  -8   4       84.39       85.52      1.63 o
   1  -8   4       25.21       26.37      0.82 o
   2  -8   4       25.08       26.00      0.88 o
   3  -8   4        0.01       -0.37      0.37 o
   4  -8   4        0.42        0.16      0.38 o
   5  -8   4        6.30        7.11      0.68 o
   6  -8   4       18.79       23.26      2.01 o
 -10  -7   4       10.35       12.28      2.01 o
  -9  -7   4        5.71        6.04      1.61 o
  -8  -7   4       10.48       10.49      1.61 o
  -7  -7   4       33.40       29.04      1.77 o
  -6  -7   4        0.00       -0.40      0.57 o
  -5  -7   4        0.53        0.70      0.57 o
  -4  -7   4       72.70       68.17      1.77 o
  -3  -7   4        3.20        1.90      0.46 o
  -2  -7   4      124.54      114.28      3.30 o
  -1  -7   4       11.23        8.19      0.70 o
   0  -7   4       79.07       75.02      1.32 o
   1  -7   4       42.66       40.14      0.96 o
   2  -7   4       88.62       85.25      1.32 o
   3  -7   4        2.79        2.56      0.32 o
   4  -7   4        2.47        1.91      0.38 o
   5  -7   4       15.56       14.65      0.63 o
   6  -7   4       34.83       38.96      1.15 o
   7  -7   4       11.53       13.24      1.22 o
 -10  -6   4       13.87       15.70      2.01 o
  -9  -6   4       29.46       30.43      1.59 o
  -8  -6   4        0.03       -0.01      0.67 o
  -7  -6   4       48.27       45.86      1.89 o
  -6  -6   4       23.89       26.38      1.20 o
  -5  -6   4        1.90        2.46      0.70 o
  -4  -6   4       76.37       70.92      1.69 o
  -3  -6   4        1.64        0.47      0.60 o
  -2  -6   4      176.11      170.30      3.57 o
  -1  -6   4        2.88        2.78      0.23 o
   0  -6   4       72.92       71.24      1.05 o
   1  -6   4        4.71        4.44      0.35 o
   2  -6   4      350.87      349.64      3.74 o
   3  -6   4        5.82        5.48      0.47 o
   4  -6   4       57.62       57.49      1.10 o
   5  -6   4        3.90        3.22      0.41 o
   6  -6   4       28.17       33.34      1.04 o
   7  -6   4       21.95       21.83      0.93 o
   8  -6   4        3.32        3.18      0.59 o
 -10  -5   4        0.54       -0.60      1.01 o
  -9  -5   4        2.65        2.15      0.70 o
  -8  -5   4       83.97       80.82      1.92 o
  -7  -5   4       29.01       35.76      1.74 o
  -6  -5   4       37.81       37.24      1.17 o
  -5  -5   4      424.26      395.28      6.99 o
  -4  -5   4       19.74       21.26      0.70 o
  -3  -5   4       30.62       37.64      1.10 o
  -2  -5   4       11.52       10.47      0.47 o
  -1  -5   4       91.41       99.61      1.25 o
   0  -5   4       34.26       33.03      0.62 o
   1  -5   4        9.23        6.69      0.38 o
   2  -5   4        2.33        4.82      0.30 o
   3  -5   4        5.71        4.87      0.29 o
   4  -5   4      509.78      496.30      5.12 o
   5  -5   4      140.74      129.53      1.81 o
   6  -5   4        4.16        3.41      0.41 o
   7  -5   4       17.12       20.88      0.88 o
   8  -5   4       14.39       14.48      0.93 o
   9  -5   4        1.52        1.61      0.58 o
 -11  -4   4        0.94        0.11      0.92 o
 -10  -4   4        2.86        2.31      1.41 o
  -9  -4   4       85.46       85.94      2.32 o
  -8  -4   4        0.08        0.00      0.58 o
  -7  -4   4       54.45       56.18      1.54 o
  -6  -4   4      763.33      734.20      9.27 o
  -5  -4   4       43.68       41.62      1.15 o
  -4  -4   4       98.25      112.76      1.81 o
  -3  -4   4      146.80      165.33      2.35 o
  -2  -4   4      138.84      153.70      2.17 o
  -1  -4   4      103.45      103.52      1.37 o
   0  -4   4        1.34        3.18      0.21 o
   1  -4   4       27.41       28.30      0.56 o
   2  -4   4      412.56      418.22      3.87 o
   3  -4   4       83.93       86.17      1.07 o
   4  -4   4       27.63       25.33      0.62 o
   5  -4   4      474.41      467.48      4.87 o
   6  -4   4      371.62      360.60      3.95 o
   7  -4   4       26.52       24.28      0.83 o
   8  -4   4        1.09        0.53      0.42 o
   9  -4   4       19.24       24.97      1.08 o
 -11  -3   4        2.80        1.41      1.41 o
 -10  -3   4        3.09        0.81      1.21 o
  -9  -3   4      146.83      163.13      4.24 o
  -8  -3   4       69.52       74.35      2.49 o
  -7  -3   4        7.35        6.76      0.92 o
  -6  -3   4       22.45       18.07      0.80 o
  -5  -3   4       12.46       11.33      0.61 o
  -4  -3   4      141.19      138.56      1.87 o
  -3  -3   4       26.99       21.00      0.61 o
  -2  -3   4       73.48       68.42      1.39 o
  -1  -3   4       89.85       92.24      1.24 o
   0  -3   4     2257.42     2379.27     21.82 o
   1  -3   4      480.12      506.30      4.91 o
   2  -3   4       99.07       99.95      1.12 o
   3  -3   4      200.05      168.87      1.93 o
   4  -3   4        7.06        5.05      0.30 o
   5  -3   4      101.70      100.40      1.41 o
   6  -3   4      112.42      104.43      1.50 o
   7  -3   4       10.62        8.78      0.47 o
   8  -3   4        4.54        4.07      0.64 o
   9  -3   4        0.01       -0.46      0.59 o
  10  -3   4       32.57       40.53      2.01 o
 -11  -2   4        0.81       -0.20      1.21 o
 -10  -2   4       10.19        9.06      1.61 o
  -9  -2   4       10.90       11.44      1.20 o
  -8  -2   4       14.73       14.23      1.14 o
  -7  -2   4       26.08       25.90      1.42 o
  -6  -2   4       39.80       40.38      2.92 o
  -5  -2   4       34.85       28.93      0.81 o
  -4  -2   4      135.71      143.89      2.12 o
  -3  -2   4     1174.44     1188.82     14.02 o
  -2  -2   4     3821.68     4029.50     65.54 o
  -1  -2   4        1.37        0.96      0.20 o
   0  -2   4        4.07        5.56      0.21 o
   1  -2   4        2.32        3.02      0.18 o
   2  -2   4       27.84       31.24      0.52 o
   3  -2   4      290.55      301.90      3.09 o
   4  -2   4        3.51        4.40      0.26 o
   5  -2   4        3.67        3.35      0.25 o
   6  -2   4      255.12      259.30      2.89 o
   7  -2   4       80.98       86.59      1.77 o
   8  -2   4       15.53       12.76      0.73 o
   9  -2   4        6.97       10.24      1.24 o
  10  -2   4       10.56       10.87      1.03 o
 -10  -1   4        0.66        1.41      1.41 o
  -9  -1   4        4.04        1.81      0.85 o
  -8  -1   4        0.01        0.09      0.63 o
  -7  -1   4       51.15       57.67      2.06 o
  -6  -1   4      190.05      188.29      3.43 o
  -5  -1   4        0.00       -0.26      0.37 o
  -4  -1   4       18.00       18.06      0.68 o
  -3  -1   4        4.22        2.46      0.35 o
  -2  -1   4     1504.44     1640.25     17.01 o
  -1  -1   4      293.47      311.76      3.13 o
   0  -1   4      900.27      947.02      8.12 o
   1  -1   4       18.22       30.66      0.48 o
   2  -1   4      507.28      506.68      4.47 o
   3  -1   4      219.87      223.55      2.32 o
   4  -1   4      428.84      486.04      5.17 o
   5  -1   4      109.32      109.71      1.38 o
   6  -1   4      213.00      216.79      2.78 o
   7  -1   4       97.97       95.25      1.82 o
   8  -1   4       12.48        9.04      0.61 o
   9  -1   4        0.93        0.76      0.61 o
  10  -1   4        1.93        3.37      0.71 o
  11  -1   4        0.26       -0.10      0.73 o
 -10   0   4        4.77        6.24      1.61 o
  -9   0   4       10.99        8.61      1.14 o
  -8   0   4       15.43       14.16      1.31 o
  -7   0   4       69.99       63.93      2.28 o
  -6   0   4      235.64      232.27      4.98 o
  -5   0   4       28.15       23.05      1.97 o
  -4   0   4       25.32       29.01      1.61 o
  -3   0   4      302.38      317.36      4.90 o
  -2   0   4     1925.69     2055.67     23.22 o
  -1   0   4     2353.87     2389.46     22.19 o
   0   0   4       28.69       28.85      0.50 o
   1   0   4     2173.28     2246.54     16.99 o
   2   0   4      931.51      896.50      7.81 o
   3   0   4        3.29        4.44      0.30 o
   4   0   4     1300.26     1399.57     16.41 o
   5   0   4       15.40       13.15      0.49 o
   6   0   4      155.71      162.58      3.47 o
   7   0   4      101.01       94.93      2.00 o
   8   0   4        1.80        1.62      0.40 o
   9   0   4        0.10        0.01      0.42 o
  10   0   4       16.49       16.94      1.19 o
  11   0   4        1.50        1.42      0.77 o
 -10   1   4        0.03       -0.20      1.41 o
  -9   1   4        7.94        8.50      1.14 o
  -8   1   4        9.12        9.42      0.89 o
  -7   1   4      113.32      104.90      3.28 o
  -6   1   4      459.73      448.48      9.12 o
  -5   1   4      137.61      130.33      2.38 o
  -4   1   4        2.16        2.18      0.32 o
  -3   1   4      259.13      251.89      2.86 o
  -2   1   4      484.87      498.45      5.84 o
  -1   1   4      720.89      759.13      8.71 o
   0   1   4        0.01        0.51      0.21 o
   1   1   4     4497.65     4574.97     32.93 o
   2   1   4     3014.98     3095.20     30.68 o
   3   1   4      160.36      179.74      1.90 o
   4   1   4       53.33       70.31      1.51 o
   5   1   4      949.30      950.45     11.19 o
   6   1   4      122.77      127.14      2.28 o
   7   1   4       52.56       52.00      1.34 o
   8   1   4       10.12        9.83      0.77 o
   9   1   4        9.97       10.04      0.80 o
  10   1   4      184.58      201.24      3.91 o
  11   1   4       33.38       37.82      1.70 o
  12   1   4        0.00        1.94      0.92 o
 -10   2   4        6.92        7.25      1.61 o
  -9   2   4        0.10       -0.29      0.69 o
  -8   2   4        0.55        0.70      0.61 o
  -7   2   4       13.96       15.93      0.75 o
  -6   2   4       28.99       30.34      1.05 o
  -5   2   4        4.97        7.08      0.38 o
  -4   2   4      232.76      222.87      2.68 o
  -3   2   4        3.16        4.56      0.47 o
  -2   2   4      369.36      369.02      4.02 o
  -1   2   4       61.81       68.01      0.93 o
   0   2   4      399.59      388.71      4.10 o
   1   2   4     1853.41     1831.11     18.69 o
   2   2   4      571.69      586.43      5.17 o
   3   2   4      428.61      438.08      4.71 o
   4   2   4      216.47      212.85      2.26 o
   5   2   4      109.67      102.82      1.58 o
   6   2   4      220.08      220.34      3.04 o
   7   2   4        0.74        1.21      0.30 o
   8   2   4        0.09       -0.27      0.35 o
   9   2   4        0.14       -0.24      0.41 o
  10   2   4       31.50       34.54      1.63 o
  11   2   4        8.44        6.62      0.89 o
  12   2   4       27.69       29.68      1.92 o
  -9   3   4        2.43        3.70      1.06 o
  -8   3   4        8.71        9.08      0.66 o
  -7   3   4        2.05        1.79      0.43 o
  -6   3   4       59.58       55.54      1.27 o
  -5   3   4      118.83      115.96      1.71 o
  -4   3   4      141.51      140.70      2.09 o
  -3   3   4      389.02      406.23      4.50 o
  -2   3   4       30.12       27.43      0.71 o
  -1   3   4      229.97      208.67      2.42 o
   0   3   4      331.26      336.47      3.65 o
   1   3   4       64.25       44.01      0.65 o
   2   3   4     3521.00     3662.72     33.98 o
   3   3   4      646.95      682.97      7.75 o
   4   3   4      406.25      438.03      5.32 o
   5   3   4       25.47       23.80      0.57 o
   6   3   4       37.49       32.41      0.73 o
   7   3   4      195.58      181.35      2.69 o
   8   3   4       11.52       10.85      0.63 o
   9   3   4       21.19       21.51      0.96 o
  10   3   4       15.34       13.57      1.06 o
  11   3   4        5.46        5.35      1.00 o
  12   3   4        0.08        0.50      0.85 o
  -9   4   4        0.13        0.48      0.68 o
  -8   4   4        0.61        0.55      0.49 o
  -7   4   4        4.35        3.99      0.53 o
  -6   4   4       30.41       28.20      1.00 o
  -5   4   4      239.13      226.98      2.93 o
  -4   4   4       33.90       37.61      1.00 o
  -3   4   4       74.26       70.76      1.19 o
  -2   4   4      383.80      388.08      4.32 o
  -1   4   4      708.03      746.18      7.13 o
   0   4   4       53.22       52.81      0.74 o
   1   4   4       51.08       59.69      0.86 o
   2   4   4       84.95       87.69      1.10 o
   3   4   4      302.99      321.50      9.34 o
   4   4   4     1125.27     1238.49     13.47 o
   5   4   4       10.48       13.52      0.47 o
   6   4   4      110.25      122.04      1.72 o
   7   4   4       32.04       28.86      0.77 o
   8   4   4      258.92      263.32      3.36 o
   9   4   4        1.22        0.46      0.37 o
  10   4   4        5.77        7.03      0.63 o
  11   4   4       11.95       14.83      1.20 o
  12   4   4        4.50        4.67      1.00 o
  -8   5   4        1.53        1.15      0.61 o
  -7   5   4        0.38        1.06      0.49 o
  -6   5   4       12.60       10.01      0.66 o
  -5   5   4      322.56      306.23      3.84 o
  -4   5   4      497.15      487.56      5.54 o
  -3   5   4       80.56       80.20      1.34 o
  -2   5   4        5.02        7.29      0.80 o
  -1   5   4       43.81       44.41      0.76 o
   0   5   4       17.18       20.53      0.62 o
   1   5   4       12.39       11.22      0.37 o
   2   5   4      140.09      160.66      1.95 o
   3   5   4      400.10      465.60      7.15 o
   4   5   4      960.25     1032.61     10.69 o
   5   5   4      153.77      177.47      1.99 o
   6   5   4      733.58      775.45      7.58 o
   7   5   4       89.96       96.56      1.38 o
   8   5   4       14.30       15.80      0.64 o
   9   5   4       18.09       20.32      0.74 o
  10   5   4        2.17        0.77      0.44 o
  11   5   4        4.36        3.74      0.55 o
  12   5   4        2.45        3.42      0.92 o
  -8   6   4        2.14        2.70      0.83 o
  -7   6   4       58.85       58.38      2.41 o
  -6   6   4      108.61       99.73      1.81 o
  -5   6   4       14.97       15.15      0.71 o
  -4   6   4      271.96      268.48      3.43 o
  -3   6   4       31.24       33.38      0.78 o
  -2   6   4      189.23      190.66      2.25 o
  -1   6   4       98.16       97.58      1.33 o
   0   6   4       53.93       51.90      0.83 o
   1   6   4      101.28       94.44      1.19 o
   2   6   4      182.40      158.43      2.22 o
   3   6   4     1516.19     1681.98     17.23 o
   4   6   4      213.74      249.15      2.91 o
   5   6   4        1.03        1.53      0.27 o
   6   6   4       44.92       46.33      0.80 o
   7   6   4       92.41       95.97      1.36 o
   8   6   4       58.42       58.21      0.98 o
   9   6   4        3.33        1.82      0.34 o
  10   6   4       49.21       49.30      1.02 o
  11   6   4        6.80        8.32      0.67 o
  12   6   4        0.25       -1.01      1.01 o
  -7   7   4        9.69        8.16      0.85 o
  -6   7   4       51.68       53.31      1.37 o
  -5   7   4        8.14        7.85      0.59 o
  -4   7   4        1.25        1.99      0.38 o
  -3   7   4        0.02       -0.17      0.30 o
  -2   7   4       17.10       18.63      0.93 o
  -1   7   4       58.74       57.70      1.00 o
   0   7   4       38.81       40.02      1.14 o
   1   7   4       62.94       58.44      0.89 o
   2   7   4      248.75      258.49      3.05 o
   3   7   4     1059.18     1133.16     12.41 o
   4   7   4       35.22       42.80      0.66 o
   5   7   4        0.71        0.14      0.17 o
   6   7   4      148.18      163.09      2.17 o
   7   7   4        9.54        9.36      0.42 o
   8   7   4        8.13        6.08      0.44 o
   9   7   4      137.38      128.27      1.72 o
  10   7   4       52.94       50.79      1.04 o
  11   7   4        6.40        4.46      0.73 o
  12   7   4       15.69       17.92      2.01 o
  -6   8   4       10.72       11.71      0.81 o
  -5   8   4       30.98       35.50      1.08 o
  -4   8   4        2.59        1.73      0.40 o
  -3   8   4        0.13       -0.32      0.32 o
  -2   8   4       38.94       34.26      0.84 o
  -1   8   4       28.34       27.63      0.73 o
   0   8   4      339.08      346.50      3.67 o
   1   8   4       16.40       17.12      0.51 o
   2   8   4       44.51       40.93      0.85 o
   3   8   4      202.44      208.48      3.06 o
   4   8   4      364.31      356.81      4.72 o
   5   8   4       71.48       63.66      1.33 o
   6   8   4       58.39       53.85      1.22 o
   7   8   4       13.24       13.04      0.67 o
   8   8   4      140.71      119.84      2.16 o
   9   8   4      185.11      175.04      2.58 o
  10   8   4       52.25       55.04      1.53 o
  11   8   4       10.04       12.95      1.03 o
  12   8   4        8.02        7.05      1.41 o
  -6   9   4       12.94       11.89      1.55 o
  -5   9   4       16.58       18.54      1.00 o
  -4   9   4        4.95        5.13      0.53 o
  -3   9   4        0.44       -0.33      0.33 o
  -2   9   4        8.10        6.35      0.48 o
  -1   9   4        0.96        0.47      0.38 o
   0   9   4        3.62        1.23      0.44 o
   1   9   4      106.06      102.22      1.94 o
   2   9   4       75.82       67.83      2.15 o
   3   9   4       18.70       21.39      0.84 o
   4   9   4       69.48       71.95      1.52 o
   5   9   4       43.46       45.24      1.19 o
   6   9   4      346.74      309.38      4.34 o
   7   9   4       15.19       19.96      0.88 o
   8   9   4       10.56        6.55      0.64 o
   9   9   4       24.39       19.60      1.07 o
  10   9   4        1.01        1.42      0.52 o
  11   9   4        2.01        2.57      0.70 o
  12   9   4        0.64        1.21      0.85 o
  -5  10   4       12.17       12.34      1.46 o
  -4  10   4        4.34        3.67      1.13 o
  -3  10   4        0.53        0.27      0.41 o
  -2  10   4        8.19        9.73      0.61 o
  -1  10   4       17.51       17.23      0.85 o
   0  10   4       31.06       31.28      1.31 o
   1  10   4       38.98       39.69      1.24 o
   2  10   4      224.62      209.95      3.31 o
   3  10   4      458.23      434.24      5.88 o
   4  10   4       66.15       59.04      1.54 o
   5  10   4       78.49       73.00      1.62 o
   6  10   4       44.77       36.87      1.12 o
   7  10   4        4.56        4.40      0.57 o
   8  10   4        1.13        1.98      0.56 o
   9  10   4        2.22        2.53      0.61 o
  10  10   4        2.35        1.84      0.65 o
  11  10   4        0.04       -0.58      0.58 o
  -3  11   4        2.08        0.80      0.90 o
  -2  11   4        1.29        0.53      0.42 o
  -1  11   4        6.76        7.89      0.80 o
   0  11   4        0.97        1.13      0.49 o
   1  11   4        8.34        8.07      0.93 o
   2  11   4        0.73        0.36      0.44 o
   3  11   4       36.44       34.93      1.20 o
   4  11   4       46.87       47.54      2.21 o
   5  11   4        4.80        5.72      0.59 o
   6  11   4       21.66       20.00      0.92 o
   7  11   4       16.63       14.69      1.14 o
   8  11   4       10.86       11.35      0.92 o
   9  11   4        1.33        1.44      0.56 o
  10  11   4        0.51        1.07      0.58 o
  -2  12   4        0.12       -0.63      0.68 o
  -1  12   4        0.34        1.98      0.80 o
   0  12   4        3.17        3.18      0.64 o
   1  12   4        9.67       11.16      0.92 o
   2  12   4        1.61        1.79      0.53 o
   3  12   4        0.30        0.07      0.49 o
   4  12   4        0.30       -0.16      0.51 o
   5  12   4       59.21       58.59      1.57 o
   6  12   4        0.10       -0.05      0.53 o
   7  12   4       17.90       19.34      1.09 o
   8  12   4        7.33        7.98      0.85 o
   9  12   4        2.58        0.94      0.65 o
  10  12   4        7.82       12.48      1.81 o
   0  13   4       40.28       50.77      2.00 o
   1  13   4        0.78        0.93      0.77 o
   2  13   4        8.85       12.27      1.03 o
   3  13   4        0.00       -0.11      0.54 o
   4  13   4        0.55        0.72      0.52 o
   5  13   4        6.98        8.72      0.83 o
   6  13   4        4.41        4.27      0.77 o
   7  13   4        0.01        0.96      0.61 o
   8  13   4       22.04       23.01      1.49 o
   9  13   4       17.44       16.91      2.01 o
   2  14   4        1.21       -0.04      0.65 o
   3  14   4        1.84        1.37      0.77 o
   4  14   4        1.42        1.21      0.77 o
   5  14   4        1.07        0.33      0.77 o
   6  14   4        0.49       -0.18      0.77 o
   7  14   4        2.06        1.19      0.91 o
  -5 -11   5        0.59       -0.60      1.21 o
  -4 -11   5       53.91       64.83      3.62 o
  -3 -11   5       24.37       27.58      2.42 o
  -2 -11   5        6.18        6.63      1.06 o
  -1 -11   5        3.47        2.92      1.00 o
   0 -11   5       20.89       21.43      1.63 o
  -7 -10   5       11.96       10.27      1.81 o
  -6 -10   5       87.92       93.62      4.43 o
  -5 -10   5        0.00        0.39      0.82 o
  -4 -10   5        2.99        3.28      1.31 o
  -3 -10   5       11.07       10.52      0.96 o
  -2 -10   5       17.14       16.01      1.08 o
  -1 -10   5       60.86       65.17      2.01 o
   0 -10   5        1.67        2.38      0.94 o
   1 -10   5        7.46        7.01      0.92 o
   2 -10   5        3.32        2.68      0.92 o
   3 -10   5       11.60       13.48      1.01 o
  -8  -9   5        3.07        3.83      1.41 o
  -7  -9   5        0.23        0.20      1.21 o
  -6  -9   5       55.58       62.80      2.55 o
  -5  -9   5        7.66        5.74      1.00 o
  -4  -9   5       20.83       20.43      2.11 o
  -3  -9   5        3.32        4.11      0.61 o
  -2  -9   5        2.13        2.74      0.65 o
  -1  -9   5      150.78      157.32      3.25 o
   0  -9   5       11.63       10.97      0.92 o
   1  -9   5        6.35        4.39      0.82 o
   2  -9   5       26.41       32.71      1.12 o
   3  -9   5        9.59        8.79      0.75 o
   4  -9   5        3.89        3.96      0.65 o
  -9  -8   5        2.30        2.62      1.41 o
  -8  -8   5       22.65       24.96      2.42 o
  -7  -8   5        2.32        1.61      0.70 o
  -6  -8   5       13.01       11.24      1.20 o
  -5  -8   5       49.64       46.81      1.98 o
  -4  -8   5        1.92        1.81      0.71 o
  -3  -8   5        2.92        2.28      0.58 o
  -2  -8   5       27.99       26.81      1.20 o
  -1  -8   5        3.67        3.53      0.61 o
   0  -8   5       64.97       56.30      2.15 o
   1  -8   5       40.75       44.97      1.31 o
   2  -8   5       24.67       23.03      0.74 o
   3  -8   5        6.66        4.28      0.49 o
   4  -8   5        0.14        0.20      0.44 o
   5  -8   5        8.87        9.98      0.79 o
   6  -8   5       10.21        9.37      0.81 o
  -9  -7   5        2.40        1.01      1.21 o
  -8  -7   5        1.57        1.47      0.68 o
  -7  -7   5       89.99       93.73      2.55 o
  -6  -7   5        2.69        2.87      0.92 o
  -5  -7   5       34.25       28.92      1.55 o
  -4  -7   5      113.80      107.84      6.14 o
  -3  -7   5        3.40        3.52      0.56 o
  -2  -7   5       50.97       43.47      1.39 o
  -1  -7   5        0.21        0.29      0.38 o
   0  -7   5        0.23       -0.28      0.28 o
   1  -7   5      120.98      121.21      1.87 o
   2  -7   5        0.01        0.18      0.29 o
   3  -7   5        0.03        0.43      0.33 o
   4  -7   5        0.67        0.31      0.34 o
   5  -7   5        0.49        0.36      0.38 o
   6  -7   5       36.75       38.27      1.15 o
   7  -7   5       16.16       16.78      0.86 o
 -10  -6   5        0.22       -0.81      1.01 o
  -9  -6   5        3.38        2.82      1.41 o
  -8  -6   5       16.54       15.23      1.15 o
  -7  -6   5       26.69       23.36      1.24 o
  -6  -6   5        2.84        2.74      0.58 o
  -5  -6   5       55.34       49.20      2.32 o
  -4  -6   5      162.49      146.92      3.61 o
  -3  -6   5        0.97        0.79      0.38 o
  -2  -6   5       65.05       66.54      1.62 o
  -1  -6   5        5.18        6.75      0.67 o
   0  -6   5       46.66       42.32      0.92 o
   1  -6   5       85.13       83.95      1.24 o
   2  -6   5        6.53        5.77      0.35 o
   3  -6   5       22.71       23.77      0.71 o
   4  -6   5       22.73       23.33      0.73 o
   5  -6   5       55.43       54.31      1.22 o
   6  -6   5       77.10       78.10      2.03 o
   7  -6   5       25.71       26.77      0.99 o
   8  -6   5        3.28        4.14      0.64 o
 -10  -5   5       13.20       12.68      2.01 o
  -9  -5   5       17.77       18.17      2.72 o
  -8  -5   5       27.78       24.52      1.12 o
  -7  -5   5       98.23      102.23      2.14 o
  -6  -5   5        3.01        2.33      0.49 o
  -5  -5   5      164.97      156.77      2.62 o
  -4  -5   5      141.48      130.63      2.60 o
  -3  -5   5       23.65       20.27      0.68 o
  -2  -5   5       83.26       71.90      1.48 o
  -1  -5   5        0.45        0.34      0.26 o
   0  -5   5        0.63        0.59      0.20 o
   1  -5   5       18.97       19.90      0.56 o
   2  -5   5        0.75        0.91      0.20 o
   3  -5   5       64.64       61.77      1.06 o
   4  -5   5        4.01        4.29      0.47 o
   5  -5   5       79.68       86.58      1.40 o
   6  -5   5        2.46        0.88      0.51 o
   7  -5   5       18.22       19.46      0.83 o
   8  -5   5       10.77       10.03      0.79 o
 -10  -4   5        0.66       -0.77      0.77 o
  -9  -4   5       20.81       25.36      1.35 o
  -8  -4   5        8.29        7.63      1.10 o
  -7  -4   5        2.79        3.26      0.52 o
  -6  -4   5      124.20      120.64      2.76 o
  -5  -4   5      221.88      206.37      3.20 o
  -4  -4   5      123.31      116.30      2.02 o
  -3  -4   5      158.54      161.63      2.34 o
  -2  -4   5      146.92      145.13      2.15 o
  -1  -4   5       20.32       24.09      0.57 o
   0  -4   5      221.50      232.34      2.50 o
   1  -4   5        7.62       10.02      0.62 o
   2  -4   5      328.68      329.87      3.14 o
   3  -4   5      292.51      292.39      2.85 o
   4  -4   5        7.95        7.81      0.42 o
   5  -4   5       49.69       50.65      1.25 o
   6  -4   5        0.13        0.02      0.37 o
   7  -4   5        9.26        9.89      0.61 o
   8  -4   5        0.83       -0.40      0.40 o
   9  -4   5        3.61        3.92      0.61 o
 -10  -3   5        1.90        3.22      1.41 o
  -9  -3   5       57.84       62.43      2.49 o
  -8  -3   5      277.92      287.58      6.16 o
  -7  -3   5      108.70      110.93      2.55 o
  -6  -3   5        6.94        6.42      0.63 o
  -5  -3   5       54.35       54.69      1.34 o
  -4  -3   5       12.58       12.63      0.63 o
  -3  -3   5       18.83       18.37      0.53 o
  -2  -3   5        2.98        2.10      0.24 o
  -1  -3   5      105.11      103.44      1.40 o
   0  -3   5      131.54      134.15      1.54 o
   1  -3   5       28.12       23.26      0.46 o
   2  -3   5      183.05      182.30      1.85 o
   3  -3   5      284.96      287.55      2.74 o
   4  -3   5       83.30       80.83      1.16 o
   5  -3   5        3.35        4.06      0.34 o
   6  -3   5       18.87       15.94      0.59 o
   7  -3   5       27.86       28.49      0.85 o
   8  -3   5       23.25       24.59      1.12 o
   9  -3   5        3.51        3.44      0.83 o
  10  -3   5        0.06       -0.81      1.00 o
 -10  -2   5       24.77       26.37      2.42 o
  -9  -2   5        0.57       -0.71      0.71 o
  -8  -2   5       31.27       32.96      2.72 o
  -7  -2   5      127.79      120.89      3.26 o
  -6  -2   5       64.07       60.19      2.06 o
  -5  -2   5        0.09       -0.13      0.38 o
  -4  -2   5       49.88       51.63      1.20 o
  -3  -2   5       63.87       49.64      1.10 o
  -2  -2   5       42.71       39.27      0.74 o
  -1  -2   5     1698.57     1886.63     17.55 o
   0  -2   5      685.01      715.60      6.23 o
   1  -2   5       53.41       67.19      0.82 o
   2  -2   5      873.86      916.49      7.94 o
   3  -2   5      132.71      136.43      1.58 o
   4  -2   5       81.22       77.57      1.09 o
   5  -2   5       59.25       60.59      1.37 o
   6  -2   5      193.68      177.98      2.14 o
   7  -2   5      153.20      147.22      2.11 o
   8  -2   5       26.87       25.65      1.21 o
   9  -2   5        0.02       -0.56      0.56 o
  10  -2   5        1.83        2.66      0.83 o
 -10  -1   5       61.92       72.28      4.03 o
  -9  -1   5        2.19        1.81      0.85 o
  -8  -1   5        9.06        8.90      1.00 o
  -7  -1   5        0.86        1.01      0.71 o
  -6  -1   5       71.42       70.04      2.26 o
  -5  -1   5       32.81       34.74      1.07 o
  -4  -1   5      704.20      752.89     14.60 o
  -3  -1   5       16.22       19.94      0.63 o
  -2  -1   5       74.86       69.48      0.93 o
  -1  -1   5     2866.51     3040.18     25.97 o
   0  -1   5       30.67       34.97      0.46 o
   1  -1   5       68.96       86.52      0.95 o
   2  -1   5       64.46       67.93      0.77 o
   3  -1   5      402.23      426.05      4.17 o
   4  -1   5      715.49      741.27      7.74 o
   5  -1   5      130.87      126.27      1.54 o
   6  -1   5      121.27      108.40      1.43 o
   7  -1   5        2.59        2.61      0.46 o
   8  -1   5       34.47       31.56      1.30 o
   9  -1   5        6.54        7.63      0.80 o
  10  -1   5       15.94       15.60      1.12 o
  11  -1   5        8.86        8.82      1.03 o
 -10   0   5       11.88        9.66      2.01 o
  -9   0   5       34.67       38.11      2.06 o
  -8   0   5        0.60       -0.60      0.71 o
  -7   0   5        0.05       -0.30      0.70 o
  -6   0   5      132.26      131.61      2.12 o
  -5   0   5      223.30      215.05      3.86 o
  -4   0   5     1887.68     1960.46     27.66 o
  -3   0   5       31.18       30.14      0.71 o
  -2   0   5       12.35        9.13      0.41 o
  -1   0   5        0.64        0.64      0.14 o
   0   0   5        3.15        5.05      0.17 o
   1   0   5      143.67      154.61      1.32 o
   2   0   5      271.96      317.77      2.70 o
   3   0   5      950.92     1076.57     10.14 o
   4   0   5      362.68      398.17      4.21 o
   5   0   5      329.71      338.11      3.72 o
   6   0   5        1.85        1.03      0.29 o
   7   0   5        8.11        8.73      0.56 o
   8   0   5       44.53       44.27      1.45 o
   9   0   5       10.37        9.59      0.83 o
  10   0   5        5.26        6.67      0.83 o
  11   0   5       28.17       30.39      1.54 o
 -10   1   5       22.84       22.15      2.42 o
  -9   1   5       15.39       11.00      1.28 o
  -8   1   5       26.94       21.65      2.11 o
  -7   1   5        5.15        3.71      0.65 o
  -6   1   5       13.88       13.31      1.19 o
  -5   1   5      176.61      180.05      2.64 o
  -4   1   5     1290.04     1285.67     17.05 o
  -3   1   5        0.64        1.57      0.28 o
  -2   1   5      221.12      211.48      2.69 o
  -1   1   5      640.27      626.26      7.26 o
   0   1   5      661.21      669.96      6.84 o
   1   1   5      495.71      497.54      3.69 o
   2   1   5     3582.57     3800.27     37.58 o
   3   1   5      344.48      330.66      4.42 o
   4   1   5      128.29      132.85      1.47 o
   5   1   5      607.84      665.81      8.00 o
   6   1   5       18.51       17.61      0.68 o
   7   1   5       51.27       45.06      1.18 o
   8   1   5        7.17        6.30      0.56 o
   9   1   5        9.15       10.55      1.51 o
  10   1   5        0.21        1.32      0.65 o
  11   1   5       86.25       99.51      2.67 o
  12   1   5        6.09        8.09      1.08 o
  -9   2   5       17.88       16.71      2.01 o
  -8   2   5       14.13       14.88      1.05 o
  -7   2   5       10.13       10.52      0.66 o
  -6   2   5        0.23        0.39      0.37 o
  -5   2   5        1.04        1.33      0.37 o
  -4   2   5        0.43       -0.10      0.46 o
  -3   2   5        0.43        0.32      0.22 o
  -2   2   5       65.52       64.59      1.00 o
  -1   2   5     1350.16     1349.49     13.74 o
   0   2   5      369.76      350.31      3.77 o
   1   2   5      892.79      922.74      7.98 o
   2   2   5     1522.21     1671.80     14.48 o
   3   2   5      141.97      144.93      1.74 o
   4   2   5        0.00        0.25      0.16 o
   5   2   5        6.63        9.77      0.76 o
   6   2   5       20.99       18.22      0.61 o
   7   2   5       39.54       36.36      0.94 o
   8   2   5      188.76      194.89      3.40 o
   9   2   5       47.40       48.03      1.83 o
  10   2   5       16.76       15.54      1.26 o
  11   2   5      151.89      164.72      7.75 o
  12   2   5        5.97        5.61      0.96 o
  -9   3   5        0.04        0.54      0.61 o
  -8   3   5        0.01        0.04      0.44 o
  -7   3   5        0.08       -0.34      0.37 o
  -6   3   5       11.64       10.73      0.63 o
  -5   3   5        5.15        4.41      0.46 o
  -4   3   5       70.15       67.67      2.02 o
  -3   3   5        9.88        9.12      0.45 o
  -2   3   5        9.22       11.06      0.54 o
  -1   3   5      433.96      428.21      4.63 o
   0   3   5       55.00       62.40      0.93 o
   1   3   5      608.11      588.65      7.29 o
   2   3   5     1088.82     1129.84     10.61 o
   3   3   5      863.21      925.39      9.77 o
   4   3   5      339.58      323.20      3.34 o
   5   3   5       55.14       55.05      1.16 o
   6   3   5      251.57      250.76      6.95 o
   7   3   5       27.03       27.07      0.93 o
   8   3   5      396.80      390.62      5.15 o
   9   3   5      175.81      179.39      3.60 o
  10   3   5       94.98       99.94      2.89 o
  11   3   5       51.91       55.43      2.26 o
  12   3   5        0.01        0.81      1.41 o
  -9   4   5       18.34       20.10      2.10 o
  -8   4   5        2.61        2.33      0.59 o
  -7   4   5        0.08        0.50      0.47 o
  -6   4   5        0.07       -0.38      0.38 o
  -5   4   5        2.24        0.69      0.53 o
  -4   4   5        1.61        1.70      0.33 o
  -3   4   5      138.10      132.43      2.21 o
  -2   4   5      218.14      217.04      2.64 o
  -1   4   5      113.94      103.16      1.44 o
   0   4   5        0.30        0.64      0.18 o
   1   4   5      461.01      450.59      9.81 o
   2   4   5      253.14      247.49      2.70 o
   3   4   5       28.96       28.30      0.51 o
   4   4   5       73.19       79.07      1.04 o
   5   4   5       95.09       89.32      1.52 o
   6   4   5       46.80       56.03      1.00 o
   7   4   5      236.10      225.78      2.88 o
   8   4   5       34.86       34.76      1.02 o
   9   4   5       71.55       75.81      1.61 o
  10   4   5        8.40        6.98      0.98 o
  11   4   5        2.44        3.28      1.41 o
  12   4   5        6.23        6.22      1.06 o
  -8   5   5       11.81       12.71      1.00 o
  -7   5   5        8.61        9.05      0.74 o
  -6   5   5        2.16        2.26      0.51 o
  -5   5   5      167.44      165.66      2.40 o
  -4   5   5       17.55       16.11      0.68 o
  -3   5   5       61.34       61.78      1.17 o
  -2   5   5       67.45       65.44      1.14 o
  -1   5   5       40.13       36.68      0.70 o
   0   5   5       44.47       41.90      0.70 o
   1   5   5       93.32      102.01      1.42 o
   2   5   5      135.24      149.80      1.83 o
   3   5   5       60.20       82.71      0.99 o
   4   5   5       49.68       53.86      0.95 o
   5   5   5        9.31        9.63      0.41 o
   6   5   5       11.01       11.82      0.48 o
   7   5   5        0.00       -0.20      0.20 o
   8   5   5       48.22       47.27      1.08 o
   9   5   5        8.26        8.23      1.17 o
  10   5   5        5.27        5.43      0.55 o
  11   5   5        4.33        2.64      0.65 o
  12   5   5        1.15        0.13      0.77 o
  -8   6   5       12.49       15.14      1.09 o
  -7   6   5       38.26       36.19      3.21 o
  -6   6   5       40.87       36.42      1.23 o
  -5   6   5       18.93       17.47      0.76 o
  -4   6   5        1.02        1.55      0.37 o
  -3   6   5      208.74      200.69      2.68 o
  -2   6   5       64.11       62.33      1.03 o
  -1   6   5        2.17        1.43      0.23 o
   0   6   5       31.30       37.47      0.70 o
   1   6   5       87.95       88.55      1.56 o
   2   6   5        9.20       12.62      0.72 o
   3   6   5        5.21        5.89      0.41 o
   4   6   5      266.94      306.18      3.47 o
   5   6   5       83.03       83.21      1.22 o
   6   6   5      236.78      229.86      2.59 o
   7   6   5        1.60        1.69      0.28 o
   8   6   5        3.23        2.78      0.32 o
   9   6   5      139.03      146.28      1.85 o
  10   6   5        0.46        0.37      0.33 o
  11   6   5        0.48        0.53      0.59 o
  12   6   5        1.54        1.83      0.82 o
  -7   7   5        7.69        7.28      0.88 o
  -6   7   5       34.94       31.56      1.18 o
  -5   7   5       65.00       60.95      1.38 o
  -4   7   5        0.49        0.10      0.36 o
  -3   7   5        1.92        1.38      0.33 o
  -2   7   5        3.12        2.59      0.38 o
  -1   7   5        0.14       -0.07      0.21 o
   0   7   5       10.75        9.31      0.36 o
   1   7   5        2.07        3.42      0.24 o
   2   7   5       16.65       10.82      0.43 o
   3   7   5       90.84      107.28      1.65 o
   4   7   5       11.19        9.89      0.33 o
   5   7   5       60.78       57.45      1.04 o
   6   7   5       64.96       58.83      1.07 o
   7   7   5      151.69      150.23      1.92 o
   8   7   5       10.10        9.55      0.46 o
   9   7   5        5.58        5.26      0.41 o
  10   7   5        0.61        0.86      0.35 o
  11   7   5       72.60       79.22      1.92 o
  -6   8   5        5.46        3.16      0.96 o
  -5   8   5        5.75        6.35      0.98 o
  -4   8   5        0.49       -0.28      0.37 o
  -3   8   5       20.46       17.86      0.66 o
  -2   8   5        3.45        4.21      0.40 o
  -1   8   5       15.96       19.26      0.63 o
   0   8   5        0.23       -0.22      0.22 o
   1   8   5      915.04      910.74      8.73 o
   2   8   5      114.93      105.47      1.57 o
   3   8   5       32.73       36.56      1.04 o
   4   8   5        4.92        6.96      0.49 o
   5   8   5        2.01        1.64      0.34 o
   6   8   5       42.59       44.56      1.15 o
   7   8   5      170.57      163.97      2.63 o
   8   8   5        5.06        5.06      0.52 o
   9   8   5       75.94       74.10      1.49 o
  10   8   5        0.06        0.44      0.38 o
  11   8   5        1.13        1.77      0.65 o
  -5   9   5        2.62        2.73      0.65 o
  -4   9   5        0.39        0.10      0.44 o
  -3   9   5        7.45        6.19      0.51 o
  -2   9   5       27.91       25.23      0.79 o
  -1   9   5        4.70        5.99      0.44 o
   0   9   5        4.29        4.79      0.37 o
   1   9   5      329.71      330.11      4.60 o
   2   9   5       77.73       79.80      1.64 o
   3   9   5      686.47      662.48      8.31 o
   4   9   5      147.05      128.74      2.19 o
   5   9   5        0.97        0.22      0.35 o
   6   9   5       35.08       30.71      0.96 o
   7   9   5       58.01       51.76      1.92 o
   8   9   5        0.02       -0.08      0.38 o
   9   9   5       74.21       62.90      1.55 o
  10   9   5        2.71        1.76      0.61 o
  11   9   5       12.71       12.73      1.65 o
  -4  10   5        0.52        0.24      0.63 o
  -3  10   5        1.31        1.48      0.48 o
  -2  10   5        2.29        2.00      0.45 o
  -1  10   5      115.95      122.77      2.00 o
   0  10   5       23.21       27.72      1.08 o
   1  10   5       12.24       12.12      0.75 o
   2  10   5       54.47       54.51      1.39 o
   3  10   5        1.53        0.22      0.40 o
   4  10   5        0.83        0.66      0.38 o
   5  10   5       88.97       83.76      1.72 o
   6  10   5       21.48       20.26      0.84 o
   7  10   5       93.41       77.89      1.70 o
   8  10   5       23.94       21.59      1.18 o
   9  10   5        4.54        4.31      0.57 o
  10  10   5        0.96        0.51      1.01 o
  11  10   5        4.80        5.14      0.85 o
  -3  11   5        0.07        0.07      0.52 o
  -2  11   5        0.11        0.13      0.45 o
  -1  11   5        0.02       -0.46      0.46 o
   0  11   5       32.77       34.50      1.29 o
   1  11   5       15.31       16.24      0.90 o
   2  11   5        4.30        3.07      0.51 o
   3  11   5        3.04        1.40      0.67 o
   4  11   5        5.29        3.99      0.53 o
   5  11   5      353.35      346.17      4.94 o
   6  11   5       21.34       19.26      0.90 o
   7  11   5       45.69       41.20      1.27 o
   8  11   5        2.62        2.86      0.53 o
   9  11   5        0.32        0.81      0.71 o
  10  11   5        0.01        0.42      0.91 o
  11  11   5        0.70        1.18      0.92 o
  -2  12   5        1.66        1.14      0.92 o
  -1  12   5        0.16        0.23      0.65 o
   0  12   5        3.99        5.74      0.75 o
   1  12   5        0.01       -0.10      0.47 o
   2  12   5        7.38        6.35      0.71 o
   3  12   5       61.08       60.04      1.62 o
   4  12   5        4.55        5.44      0.84 o
   5  12   5        2.70        2.29      0.54 o
   6  12   5        0.13        0.52      0.47 o
   7  12   5       42.08       42.21      1.50 o
   8  12   5        0.36        0.30      0.71 o
   9  12   5        6.56        7.58      1.14 o
  10  12   5        2.37        2.71      0.92 o
   0  13   5       16.43       19.16      1.51 o
   1  13   5       22.26       27.64      1.74 o
   2  13   5        2.21        3.77      0.83 o
   3  13   5        4.70        5.11      0.69 o
   4  13   5        2.89        3.71      0.61 o
   5  13   5        0.03        0.19      0.51 o
   6  13   5        9.22        8.87      0.78 o
   7  13   5       20.03       18.16      1.42 o
   8  13   5        3.01        3.93      1.00 o
   9  13   5        4.46        4.23      1.41 o
   2  14   5       18.10       20.34      2.37 o
   3  14   5       15.90       20.84      1.30 o
   4  14   5        0.68        0.35      0.68 o
   5  14   5        5.39        5.33      0.97 o
   6  14   5        0.21       -1.21      1.21 o
   7  14   5        9.29       10.47      1.81 o
   8  14   5        1.57        2.62      1.41 o
  -3 -11   6        2.65        1.41      1.21 o
  -2 -11   6       12.70       15.30      2.01 o
  -6 -10   6        1.00       -1.21      1.21 o
  -5 -10   6       25.04       35.84      2.82 o
  -4 -10   6        8.83       10.67      1.61 o
  -3 -10   6        7.70        8.13      1.21 o
  -2 -10   6       11.66       12.21      1.17 o
  -1 -10   6       10.97       10.99      1.00 o
   0 -10   6       12.24       14.98      1.31 o
   1 -10   6        7.85       10.10      0.90 o
   2 -10   6       10.28       10.60      1.30 o
  -7  -9   6        1.05        0.40      1.21 o
  -6  -9   6       10.30       14.90      1.81 o
  -5  -9   6        7.26       11.54      1.26 o
  -4  -9   6       29.32       29.65      1.69 o
  -3  -9   6        1.03        0.10      0.71 o
  -2  -9   6        4.87        3.30      0.68 o
  -1  -9   6       20.87       25.63      1.30 o
   0  -9   6       34.95       36.11      1.50 o
   1  -9   6       25.90       25.46      1.08 o
   2  -9   6       14.38       15.62      1.03 o
   3  -9   6        7.20       10.35      0.87 o
   4  -9   6        3.85        4.19      0.95 o
  -8  -8   6       34.78       47.92      3.42 o
  -7  -8   6        4.86        4.43      1.41 o
  -6  -8   6        0.12        0.50      0.85 o
  -5  -8   6        0.34        0.30      0.71 o
  -4  -8   6       36.41       37.04      1.91 o
  -3  -8   6        8.59        8.20      1.51 o
  -2  -8   6        4.35        3.39      0.63 o
  -1  -8   6       47.64       45.45      1.55 o
   0  -8   6        3.39        3.86      0.86 o
   1  -8   6        0.33        0.59      0.40 o
   2  -8   6        9.14        9.87      0.70 o
   3  -8   6        8.58        7.56      0.63 o
   4  -8   6        5.01        6.92      0.68 o
   5  -8   6       18.62       20.85      1.03 o
  -9  -7   6        1.42       -1.41      1.41 o
  -8  -7   6       60.26       65.03      3.83 o
  -7  -7   6        0.10        0.40      0.70 o
  -6  -7   6        3.45        3.89      0.70 o
  -5  -7   6        6.15        4.41      1.01 o
  -4  -7   6        4.94        4.33      1.11 o
  -3  -7   6        0.46        0.10      0.57 o
  -2  -7   6      137.71      122.06      2.58 o
  -1  -7   6        0.59        2.21      0.58 o
   0  -7   6       11.49       12.07      0.65 o
   1  -7   6      120.56      113.60      2.11 o
   2  -7   6        0.54        0.35      0.30 o
   3  -7   6       53.42       52.03      1.48 o
   4  -7   6        2.56        1.57      0.49 o
   5  -7   6        1.17        0.75      0.52 o
   6  -7   6       12.39       13.63      0.90 o
  -9  -6   6        0.10       -0.60      1.21 o
  -8  -6   6        0.79        0.58      0.77 o
  -7  -6   6        3.54        3.17      0.73 o
  -6  -6   6       52.69       44.65      1.70 o
  -5  -6   6        6.34        6.75      0.73 o
  -4  -6   6        9.17        8.91      0.92 o
  -3  -6   6        3.43        2.01      0.57 o
  -2  -6   6       69.40       56.27      2.30 o
  -1  -6   6       38.69       28.89      1.16 o
   0  -6   6      121.67      121.07      2.10 o
   1  -6   6      142.33      138.30      2.46 o
   2  -6   6      100.73       95.32      1.29 o
   3  -6   6       12.10       11.01      0.69 o
   4  -6   6       19.34       20.39      0.78 o
   5  -6   6      155.28      164.75      2.47 o
   6  -6   6        0.07        0.27      0.42 o
   7  -6   6       82.97       84.35      1.74 o
  -9  -5   6        2.57        1.81      1.41 o
  -8  -5   6        7.90        7.53      0.92 o
  -7  -5   6        6.28        5.85      0.80 o
  -6  -5   6        2.72        1.63      0.49 o
  -5  -5   6       18.00       20.18      1.06 o
  -4  -5   6        0.50        0.52      0.55 o
  -3  -5   6       81.59       71.98      1.63 o
  -2  -5   6        5.99        7.41      0.51 o
  -1  -5   6       20.94       24.46      0.82 o
   0  -5   6       75.50       70.47      1.08 o
   1  -5   6      195.84      179.09      2.09 o
   2  -5   6      343.39      325.60      3.19 o
   3  -5   6      440.49      426.10      4.48 o
   4  -5   6      181.83      176.56      2.45 o
   5  -5   6      234.81      235.57      3.14 o
   6  -5   6        0.65        0.98      0.39 o
   7  -5   6        0.46        0.00      0.50 o
   8  -5   6        0.04        0.10      0.46 o
 -10  -4   6        0.10       -0.47      0.82 o
  -9  -4   6        1.30        0.46      0.77 o
  -8  -4   6        0.05        0.27      0.58 o
  -7  -4   6       81.67       79.12      1.89 o
  -6  -4   6      100.88       91.41      1.94 o
  -5  -4   6       44.28       44.99      1.27 o
  -4  -4   6      117.77      114.71      2.06 o
  -3  -4   6       28.60       24.11      0.92 o
  -2  -4   6       12.08       12.82      0.61 o
  -1  -4   6      102.57      106.40      1.98 o
   0  -4   6       61.14       59.30      0.94 o
   1  -4   6      154.55      154.79      1.68 o
   2  -4   6       50.21       57.10      0.86 o
   3  -4   6      237.02      225.50      2.58 o
   4  -4   6      125.76      118.07      1.61 o
   5  -4   6        1.68        2.24      0.47 o
   6  -4   6       38.37       38.09      1.65 o
   7  -4   6        2.12        1.01      0.37 o
   8  -4   6        8.50        9.35      0.62 o
   9  -4   6        3.26        2.64      0.66 o
 -10  -3   6        1.19        1.71      1.00 o
  -9  -3   6       17.76       21.63      1.57 o
  -8  -3   6       23.32       22.10      1.20 o
  -7  -3   6        0.00       -0.07      0.74 o
  -6  -3   6      230.42      224.53      3.56 o
  -5  -3   6       22.77       21.32      0.87 o
  -4  -3   6       12.87       14.95      0.73 o
  -3  -3   6      245.25      237.66      3.38 o
  -2  -3   6      172.56      185.98      2.62 o
  -1  -3   6      358.57      358.54      3.62 o
   0  -3   6      795.82      802.39      7.05 o
   1  -3   6      910.29      889.40      7.77 o
   2  -3   6       51.76       45.07      0.69 o
   3  -3   6       40.24       41.84      0.64 o
   4  -3   6        0.33        0.20      0.19 o
   5  -3   6      107.84       99.52      1.43 o
   6  -3   6       68.27       63.97      1.24 o
   7  -3   6        4.16        3.25      0.41 o
   8  -3   6        2.07        1.52      0.41 o
   9  -3   6       23.60       28.64      1.10 o
  10  -3   6       12.31       11.97      1.18 o
 -10  -2   6       31.10       27.58      2.62 o
  -9  -2   6        1.37       -0.20      1.21 o
  -8  -2   6        1.61        1.26      0.77 o
  -7  -2   6        9.57        8.16      1.00 o
  -6  -2   6       81.58       78.37      3.12 o
  -5  -2   6       14.08       13.03      0.77 o
  -4  -2   6        5.89        5.01      0.47 o
  -3  -2   6        8.54        7.18      0.47 o
  -2  -2   6      149.37      158.42      2.05 o
  -1  -2   6       60.69       64.11      0.89 o
   0  -2   6      109.89      101.49      1.13 o
   1  -2   6       25.82       24.96      0.47 o
   2  -2   6        9.88       14.54      0.36 o
   3  -2   6        0.10       -0.16      0.18 o
   4  -2   6      129.95      120.42      1.50 o
   5  -2   6       10.42       12.07      0.51 o
   6  -2   6       52.01       52.47      1.05 o
   7  -2   6        5.91        3.57      0.61 o
   8  -2   6        0.45        0.16      0.56 o
   9  -2   6       12.25       14.49      1.07 o
  10  -2   6        6.27        6.60      1.00 o
 -10  -1   6       11.30       10.27      2.01 o
  -9  -1   6       71.32       77.51      4.03 o
  -8  -1   6       31.62       33.85      1.85 o
  -7  -1   6       64.17       58.15      2.20 o
  -6  -1   6        9.42        9.36      0.61 o
  -5  -1   6       11.09       12.63      0.71 o
  -4  -1   6       51.57       49.89      1.21 o
  -3  -1   6       86.29       90.06      1.32 o
  -2  -1   6       65.50       75.72      0.93 o
  -1  -1   6       36.18       47.80      0.67 o
   0  -1   6      294.68      302.05      2.48 o
   1  -1   6      358.36      375.50      3.67 o
   2  -1   6       75.35       64.56      0.86 o
   3  -1   6      158.01      134.88      1.51 o
   4  -1   6        6.57        9.02      0.32 o
   5  -1   6        8.55        8.75      0.36 o
   6  -1   6        4.10        3.73      0.36 o
   7  -1   6      108.85      101.79      4.91 o
   8  -1   6        3.11        2.55      0.77 o
   9  -1   6        3.87        2.82      0.71 o
  10  -1   6        0.30        0.04      0.82 o
  11  -1   6        0.10       -0.25      0.71 o
  -9   0   6        0.14        0.81      1.21 o
  -8   0   6       17.44       15.77      1.35 o
  -7   0   6       55.20       55.63      2.20 o
  -6   0   6      184.48      185.93      3.22 o
  -5   0   6      112.62      109.13      1.92 o
  -4   0   6      112.15      127.09      1.96 o
  -3   0   6      579.27      579.42      6.97 o
  -2   0   6       13.44       16.17      0.87 o
  -1   0   6       12.72       17.22      0.46 o
   0   0   6       46.53       47.68      0.70 o
   1   0   6       28.75       32.80      0.54 o
   2   0   6       38.27       52.56      0.58 o
   3   0   6       50.99       39.51      0.86 o
   4   0   6        2.94        2.52      0.36 o
   5   0   6      357.22      398.09      4.34 o
   6   0   6        4.10        2.96      0.34 o
   7   0   6      143.34      149.79      5.23 o
   8   0   6       46.72       44.56      1.54 o
   9   0   6       12.62       10.63      1.24 o
  10   0   6       14.50       16.61      1.15 o
  11   0   6        3.13        3.86      0.89 o
  -9   1   6        0.65        0.40      1.41 o
  -8   1   6       20.51       21.50      1.49 o
  -7   1   6       78.37       79.40      1.92 o
  -6   1   6      275.69      283.55      7.95 o
  -5   1   6       37.64       38.04      1.63 o
  -4   1   6       20.05       23.86      0.77 o
  -3   1   6       31.48       30.96      0.82 o
  -2   1   6      311.27      323.35      4.49 o
  -1   1   6      289.06      273.30      7.46 o
   0   1   6       81.39       84.43      3.11 o
   1   1   6       11.13       17.39      0.41 o
   2   1   6       33.38       42.80      0.50 o
   3   1   6      955.21     1028.57     10.41 o
   4   1   6       35.19       39.10      0.68 o
   5   1   6      221.65      257.41      3.15 o
   6   1   6       21.72       23.25      0.73 o
   7   1   6       73.14       66.62      1.48 o
   8   1   6       21.16       20.17      1.51 o
   9   1   6        2.55        1.86      0.63 o
  10   1   6        8.56        9.92      0.92 o
  11   1   6        4.93        6.88      1.00 o
  12   1   6        0.32        0.00      0.80 o
  -9   2   6        0.32        0.60      1.41 o
  -8   2   6        1.56        0.45      0.49 o
  -7   2   6        0.87        0.40      0.42 o
  -6   2   6      136.81      137.72      4.24 o
  -5   2   6        1.13        1.23      0.63 o
  -4   2   6       66.49       66.10      1.33 o
  -3   2   6      136.62      134.90      1.94 o
  -2   2   6       22.71       24.64      0.56 o
  -1   2   6        2.11        0.98      0.27 o
   0   2   6       16.80       18.84      0.45 o
   1   2   6      434.43      442.15      3.92 o
   2   2   6      294.62      339.29      3.13 o
   3   2   6      987.47     1130.97     10.45 o
   4   2   6      263.71      272.89      4.14 o
   5   2   6       72.59       75.56      1.57 o
   6   2   6        7.11        6.69      0.46 o
   7   2   6        2.94        2.51      0.37 o
   8   2   6       29.79       27.47      1.40 o
   9   2   6       46.18       46.60      1.83 o
  10   2   6       64.32       68.12      3.72 o
  11   2   6       51.95       46.91      2.26 o
  12   2   6        7.83        5.84      1.00 o
  -9   3   6        0.81        0.15      1.61 o
  -8   3   6        6.64        5.87      0.73 o
  -7   3   6        0.02        0.06      0.42 o
  -6   3   6       17.29       17.47      0.77 o
  -5   3   6        0.23       -0.01      0.34 o
  -4   3   6       37.95       36.83      1.19 o
  -3   3   6        8.78        7.43      0.41 o
  -2   3   6       15.25       13.04      0.42 o
  -1   3   6       45.41       41.28      0.76 o
   0   3   6      116.46      115.69      1.50 o
   1   3   6     1176.27     1262.52     13.25 o
   2   3   6      137.55      157.93      3.72 o
   3   3   6      115.32      139.19      1.42 o
   4   3   6       67.13       71.85      1.96 o
   5   3   6       38.79       39.84      0.63 o
   6   3   6       95.53       90.55      1.57 o
   7   3   6       39.65       36.83      1.16 o
   8   3   6       36.71       32.83      1.07 o
   9   3   6      604.56      590.84      8.71 o
  10   3   6       76.87       81.40      2.69 o
  11   3   6        1.11        0.16      0.77 o
  12   3   6        0.24       -0.30      0.85 o
  -8   4   6        3.92        5.22      0.80 o
  -7   4   6        5.43        5.40      0.63 o
  -6   4   6        2.98        3.47      0.51 o
  -5   4   6        1.99        1.75      0.58 o
  -4   4   6       14.14       13.10      0.76 o
  -3   4   6       71.63       70.77      1.20 o
  -2   4   6      107.81      109.34      1.98 o
  -1   4   6      465.33      457.76      5.01 o
   0   4   6       32.83       33.02      0.68 o
   1   4   6       70.85       69.99      1.02 o
   2   4   6      278.89      296.00      3.31 o
   3   4   6     1076.42     1175.36     12.03 o
   4   4   6      382.68      401.01      4.48 o
   5   4   6        5.56        4.18      0.45 o
   6   4   6       24.91       21.02      0.57 o
   7   4   6      224.39      212.36      4.84 o
   8   4   6      298.54      292.60      4.07 o
   9   4   6      218.91      222.94      3.91 o
  10   4   6       32.84       31.07      2.01 o
  11   4   6       22.83       21.47      1.49 o
  12   4   6        3.32        2.49      0.92 o
  -8   5   6        0.32        0.57      0.65 o
  -7   5   6        0.99       -0.06      0.47 o
  -6   5   6        0.45        0.39      0.55 o
  -5   5   6        7.81        6.78      0.57 o
  -4   5   6      155.59      142.51      2.08 o
  -3   5   6      128.20      117.06      1.75 o
  -2   5   6       10.60       12.59      0.55 o
  -1   5   6      306.21      306.10      3.57 o
   0   5   6        6.60       11.59      0.44 o
   1   5   6      433.38      444.26      4.36 o
   2   5   6        0.97        0.57      0.14 o
   3   5   6        0.35        0.16      0.13 o
   4   5   6      590.44      642.58     10.55 o
   5   5   6      154.29      178.03      2.03 o
   6   5   6      126.76      123.57      1.55 o
   7   5   6      372.96      348.96      3.80 o
   8   5   6       16.44       18.14      0.71 o
   9   5   6       31.66       28.63      1.60 o
  10   5   6        0.10        0.03      0.53 o
  11   5   6        1.34        0.60      0.61 o
  12   5   6        3.58        3.53      0.92 o
  -7   6   6        5.50        3.57      0.87 o
  -6   6   6        2.69        2.84      0.55 o
  -5   6   6        2.53        1.08      0.67 o
  -4   6   6       37.59       36.99      1.01 o
  -3   6   6      100.76      103.18      1.70 o
  -2   6   6       89.39       85.08      1.41 o
  -1   6   6       12.56       10.15      0.43 o
   0   6   6      207.10      208.77      2.32 o
   1   6   6      250.81      275.48      3.24 o
   2   6   6      368.42      403.95      4.47 o
   3   6   6        6.32        6.91      0.49 o
   4   6   6       76.90       72.81      0.93 o
   5   6   6        0.37        3.58      0.83 o
   6   6   6        1.03        1.25      0.20 o
   7   6   6        3.14        3.94      0.42 o
   8   6   6       10.87        8.81      0.47 o
   9   6   6       93.42       93.16      1.50 o
  10   6   6       97.64       97.99      1.98 o
  11   6   6        0.07       -0.46      0.46 o
  12   6   6        0.23       -0.40      0.61 o
  -7   7   6        1.50        2.69      0.73 o
  -6   7   6       35.51       34.90      1.41 o
  -5   7   6       57.66       50.77      1.42 o
  -4   7   6       14.24       14.40      0.66 o
  -3   7   6        7.50        6.51      0.53 o
  -2   7   6        0.48       -0.27      0.31 o
  -1   7   6        3.74        4.14      0.36 o
   0   7   6        1.61        0.76      0.21 o
   1   7   6        4.31        6.45      0.45 o
   2   7   6      311.46      310.39      3.63 o
   3   7   6       67.35       60.07      0.99 o
   4   7   6      146.20      138.69      1.63 o
   5   7   6        0.35        0.40      0.20 o
   6   7   6        0.02       -0.02      0.20 o
   7   7   6       21.35       19.17      0.59 o
   8   7   6       53.59       50.10      0.98 o
   9   7   6       20.04       18.57      0.66 o
  10   7   6       16.00       16.36      1.37 o
  11   7   6       16.63       20.98      1.00 o
  12   7   6        7.38        7.53      0.75 o
  -6   8   6        3.51        3.34      0.73 o
  -5   8   6       29.28       31.81      1.18 o
  -4   8   6       14.05       12.56      0.68 o
  -3   8   6        0.01        0.12      0.36 o
  -2   8   6        5.59        4.80      0.42 o
  -1   8   6        5.54        5.34      0.40 o
   0   8   6        0.10        0.17      0.24 o
   1   8   6       83.91       83.04      1.18 o
   2   8   6      224.79      206.10      2.62 o
   3   8   6       39.74       40.13      0.93 o
   4   8   6        1.32        1.80      0.52 o
   5   8   6       20.62       22.78      0.64 o
   6   8   6        4.32        4.09      0.33 o
   7   8   6       80.07       73.77      1.30 o
   8   8   6       18.98       19.93      2.32 o
   9   8   6       54.10       52.88      1.43 o
  10   8   6        3.33        2.55      0.55 o
  11   8   6        1.04        1.01      0.70 o
  12   8   6        0.15        1.34      0.81 o
  -5   9   6       12.28       13.71      1.01 o
  -4   9   6        1.14       -0.41      0.47 o
  -3   9   6        3.85        3.24      0.47 o
  -2   9   6        0.40        0.08      0.33 o
  -1   9   6      328.70      333.38      3.75 o
   0   9   6      107.05      100.55      1.47 o
   1   9   6       35.84       32.09      0.89 o
   2   9   6       31.62       28.81      1.08 o
   3   9   6        5.03        6.16      0.58 o
   4   9   6       12.40       13.08      0.69 o
   5   9   6       98.31       92.53      1.74 o
   6   9   6      111.77      109.74      1.97 o
   7   9   6      192.89      185.30      2.96 o
   8   9   6        0.40        0.27      0.84 o
   9   9   6        1.26        1.19      0.53 o
  10   9   6        2.05        2.25      0.65 o
  11   9   6        0.35       -0.95      0.95 o
  12   9   6       18.31       18.92      2.01 o
  -4  10   6        0.68       -0.22      0.62 o
  -3  10   6       27.75       33.91      1.09 o
  -2  10   6       13.80       13.22      0.72 o
  -1  10   6       84.01       86.42      1.62 o
   0  10   6        5.22        4.38      0.60 o
   1  10   6      110.99      109.50      2.15 o
   2  10   6      202.31      193.66      3.10 o
   3  10   6       48.57       44.69      1.37 o
   4  10   6      199.21      191.64      3.05 o
   5  10   6        0.70        0.64      0.40 o
   6  10   6        1.43        1.37      0.72 o
   7  10   6      128.71      114.97      2.63 o
   8  10   6       44.19       34.35      1.60 o
   9  10   6        0.13        0.03      0.72 o
  10  10   6       21.15       24.87      1.35 o
  11  10   6        0.45        0.81      1.21 o
  -3  11   6       32.08       37.93      1.31 o
  -2  11   6        3.62        2.08      0.57 o
  -1  11   6        0.85        0.20      0.56 o
   0  11   6        4.11        4.19      0.62 o
   1  11   6        6.45        6.42      0.65 o
   2  11   6        0.11       -0.28      0.44 o
   3  11   6        0.73        0.56      0.41 o
   4  11   6        0.73        0.75      0.44 o
   5  11   6       37.39       35.04      1.39 o
   6  11   6       89.97       82.84      2.21 o
   7  11   6        1.44        0.51      0.59 o
   8  11   6       43.38       38.34      1.55 o
   9  11   6       19.75       21.26      1.20 o
  10  11   6        1.23        1.41      0.85 o
  11  11   6        0.91       -0.60      1.21 o
  -2  12   6        2.52        3.28      0.92 o
  -1  12   6        0.94        1.23      0.68 o
   0  12   6        0.13        0.47      0.56 o
   1  12   6        1.27        1.23      0.56 o
   2  12   6        7.32        6.65      0.69 o
   3  12   6       39.54       45.03      1.41 o
   4  12   6        9.57        9.38      0.74 o
   5  12   6       36.80       34.92      2.26 o
   6  12   6        2.45        3.92      1.11 o
   7  12   6       15.59       15.31      1.85 o
   8  12   6        9.04        9.11      0.96 o
   9  12   6        1.10        1.61      0.85 o
  10  12   6        0.47        0.81      0.85 o
  11  12   6       19.64       24.36      2.42 o
   0  13   6        1.25        3.20      0.80 o
   1  13   6        2.00        2.07      0.80 o
   2  13   6       13.23       11.88      1.19 o
   3  13   6       20.24       21.75      1.48 o
   4  13   6        8.04        6.40      0.73 o
   5  13   6       12.12       11.46      1.05 o
   6  13   6        0.00        0.31      0.65 o
   7  13   6        0.33        0.81      0.65 o
   8  13   6        1.19        0.42      0.91 o
   9  13   6        3.72        4.43      1.61 o
  10  13   6       13.60       17.72      2.42 o
   2  14   6       24.25       31.82      2.75 o
   3  14   6       33.60       37.74      2.28 o
   4  14   6        2.36        3.58      1.06 o
   5  14   6        0.86       -0.30      0.85 o
   6  14   6        0.20       -0.82      0.82 o
   7  14   6        4.03        6.24      1.61 o
   8  14   6        0.32        1.01      1.41 o
  -4 -10   7        0.36        0.20      1.21 o
  -3 -10   7        1.13        0.60      1.21 o
  -2 -10   7       17.48       15.57      1.42 o
  -1 -10   7        0.55        0.00      0.85 o
   0 -10   7        5.02        5.68      0.82 o
  -6  -9   7        0.12       -1.21      1.21 o
  -5  -9   7       19.26       19.33      2.01 o
  -4  -9   7        0.27       -0.55      0.77 o
  -3  -9   7        0.09       -0.22      0.77 o
  -2  -9   7       27.41       29.61      1.78 o
  -1  -9   7        9.50       12.18      1.00 o
   0  -9   7       11.05        9.54      1.20 o
   1  -9   7        2.44        3.27      0.70 o
   2  -9   7        1.50        0.58      0.97 o
   3  -9   7        0.94        1.95      0.73 o
  -7  -8   7        0.36        0.60      1.21 o
  -6  -8   7       64.06       75.81      2.84 o
  -5  -8   7        6.00        6.76      1.06 o
  -4  -8   7        0.00       -0.30      0.71 o
  -3  -8   7        2.43        2.82      0.85 o
  -2  -8   7        5.43        5.11      0.92 o
  -1  -8   7        4.43        4.26      0.81 o
   0  -8   7       28.00       27.22      1.27 o
   1  -8   7       11.75        9.46      0.90 o
   2  -8   7        2.00        1.41      0.57 o
   3  -8   7        8.48       10.08      0.85 o
   4  -8   7        0.10        0.26      0.54 o
  -8  -7   7        0.18        1.41      1.41 o
  -7  -7   7        4.90        9.26      1.81 o
  -6  -7   7       35.03       39.09      1.66 o
  -5  -7   7        0.44       -0.37      0.53 o
  -4  -7   7        0.34        0.70      0.71 o
  -3  -7   7       54.37       48.40      1.98 o
  -2  -7   7        0.03       -0.09      0.81 o
  -1  -7   7       54.33       46.70      1.61 o
   0  -7   7       28.54       24.21      1.15 o
   1  -7   7        9.25        7.28      0.52 o
   2  -7   7        9.45       10.72      0.67 o
   3  -7   7        6.67        5.92      0.67 o
   4  -7   7        2.41        1.46      0.51 o
   5  -7   7        0.30       -0.52      0.52 o
   6  -7   7       14.52       14.57      0.91 o
  -8  -6   7        7.97        5.64      1.61 o
  -7  -6   7       14.44       13.48      1.08 o
  -6  -6   7        8.35        6.64      0.85 o
  -5  -6   7        3.15        2.40      0.65 o
  -4  -6   7       12.76       10.66      1.06 o
  -3  -6   7       34.02       28.68      1.49 o
  -2  -6   7       59.93       59.50      2.06 o
  -1  -6   7       46.97       37.77      1.63 o
   0  -6   7       85.07       77.67      1.66 o
   1  -6   7       10.80        8.67      0.63 o
   2  -6   7        6.94        9.84      0.85 o
   3  -6   7        9.32        8.72      0.53 o
   4  -6   7        6.60        6.89      0.58 o
   5  -6   7        0.66       -0.17      0.40 o
   6  -6   7        6.25        5.64      0.59 o
   7  -6   7        4.02        2.34      0.57 o
  -9  -5   7        0.14        0.40      1.41 o
  -8  -5   7        3.32        0.60      1.21 o
  -7  -5   7        0.12        0.13      0.58 o
  -6  -5   7       13.67       12.95      1.00 o
  -5  -5   7        2.16        1.48      0.44 o
  -4  -5   7        1.30        1.61      0.46 o
  -3  -5   7       97.01       78.28      2.32 o
  -2  -5   7       81.86       86.69      1.59 o
  -1  -5   7      311.04      325.83      4.36 o
   0  -5   7      206.27      209.07      2.40 o
   1  -5   7       52.24       53.10      0.86 o
   2  -5   7        3.46        4.02      0.35 o
   3  -5   7       31.59       33.22      0.95 o
   4  -5   7       22.76       21.25      0.76 o
   5  -5   7       84.85       89.99      1.81 o
   6  -5   7      145.06      147.39      2.35 o
   7  -5   7        2.70        2.08      0.46 o
   8  -5   7        6.62        6.48      0.67 o
  -9  -4   7        2.80        3.12      1.00 o
  -8  -4   7        3.73        5.14      0.77 o
  -7  -4   7       26.95       26.44      1.27 o
  -6  -4   7       10.43        8.87      0.69 o
  -5  -4   7       12.90       12.95      0.71 o
  -4  -4   7       62.16       56.90      1.39 o
  -3  -4   7       16.06        9.07      0.59 o
  -2  -4   7       21.34       16.89      0.65 o
  -1  -4   7        0.19       -0.07      0.28 o
   0  -4   7      126.12      123.69      1.56 o
   1  -4   7      103.54      109.21      1.34 o
   2  -4   7       61.42       59.63      0.91 o
   3  -4   7      175.57      163.41      2.03 o
   4  -4   7      142.21      146.90      2.13 o
   5  -4   7       31.46       29.88      0.88 o
   6  -4   7      129.24      121.46      1.97 o
   7  -4   7        6.30        5.55      0.55 o
   8  -4   7        1.29        0.41      0.46 o
   9  -4   7        0.16       -0.52      0.52 o
  -9  -3   7       10.93       10.29      1.28 o
  -8  -3   7        4.75        7.03      0.85 o
  -7  -3   7        7.00        6.05      0.73 o
  -6  -3   7        7.28        7.86      0.77 o
  -5  -3   7        8.90        8.32      0.63 o
  -4  -3   7        7.34        6.31      0.52 o
  -3  -3   7      110.53      114.89      2.05 o
  -2  -3   7       38.49       42.43      1.00 o
  -1  -3   7        0.34        0.37      0.22 o
   0  -3   7        0.04        0.16      0.17 o
   1  -3   7       24.21       25.18      0.53 o
   2  -3   7       49.95       49.48      0.88 o
   3  -3   7      101.38       95.38      1.34 o
   4  -3   7      104.53      108.90      1.66 o
   5  -3   7        0.14        0.49      0.30 o
   6  -3   7        1.64        1.14      0.37 o
   7  -3   7       10.70        9.56      0.59 o
   8  -3   7        1.54        0.87      0.39 o
   9  -3   7        9.03        8.12      1.13 o
  -9  -2   7        0.11        0.91      0.85 o
  -8  -2   7        1.81        0.62      0.65 o
  -7  -2   7        4.10        4.40      0.70 o
  -6  -2   7        0.84        0.46      0.38 o
  -5  -2   7        5.95        5.85      0.51 o
  -4  -2   7        5.03        6.11      0.44 o
  -3  -2   7       65.12       64.92      1.17 o
  -2  -2   7       87.94       80.43      1.29 o
  -1  -2   7        5.28        5.59      0.31 o
   0  -2   7       91.00       99.81      1.09 o
   1  -2   7      256.85      258.17      2.51 o
   2  -2   7        0.30        0.58      0.17 o
   3  -2   7        2.60        2.52      0.23 o
   4  -2   7        5.22        4.91      0.29 o
   5  -2   7       19.38       18.02      0.61 o
   6  -2   7       50.26       40.21      0.91 o
   7  -2   7        8.82        9.70      0.55 o
   8  -2   7        7.02        7.80      0.76 o
   9  -2   7       15.90       17.82      1.18 o
  10  -2   7        4.13        5.55      1.31 o
  -9  -1   7       13.98       11.27      2.01 o
  -8  -1   7       40.09       39.27      4.93 o
  -7  -1   7       18.24       17.82      0.97 o
  -6  -1   7       16.53       15.30      0.85 o
  -5  -1   7       39.77       36.75      1.12 o
  -4  -1   7        7.90        7.12      0.51 o
  -3  -1   7       13.42       13.88      0.57 o
  -2  -1   7      542.59      534.37      5.34 o
  -1  -1   7        1.76        4.83      0.47 o
   0  -1   7       59.78       42.46      0.61 o
   1  -1   7       32.06       35.15      0.55 o
   2  -1   7      251.24      247.74      2.55 o
   3  -1   7       33.97       37.72      0.61 o
   4  -1   7       22.56       19.27      0.55 o
   5  -1   7       42.29       42.28      0.87 o
   6  -1   7        4.40        3.67      0.52 o
   7  -1   7       88.17       85.80      1.47 o
   8  -1   7       40.24       34.90      2.15 o
   9  -1   7       12.14        9.77      0.96 o
  10  -1   7        0.76       -0.15      0.61 o
  11  -1   7        0.26        0.66      1.06 o
  -9   0   7       29.98       32.61      2.82 o
  -8   0   7        2.88        2.92      0.85 o
  -7   0   7       17.97       16.64      0.97 o
  -6   0   7        0.16       -0.41      0.41 o
  -5   0   7       74.54       70.95      2.77 o
  -4   0   7       22.47       21.15      1.09 o
  -3   0   7       85.57       91.90      1.54 o
  -2   0   7       11.49       12.85      0.98 o
  -1   0   7      120.23      145.40      1.86 o
   0   0   7      464.72      539.20      5.72 o
   1   0   7      359.83      391.94      3.81 o
   2   0   7      135.73      172.11      1.69 o
   3   0   7      173.28      167.98      2.25 o
   4   0   7        6.43        5.86      0.41 o
   5   0   7       53.95       51.24      1.00 o
   6   0   7       34.35       34.77      0.79 o
   7   0   7        0.33       -0.43      0.43 o
   8   0   7        3.55        4.61      1.91 o
   9   0   7        0.01        0.48      0.56 o
  10   0   7        5.02        6.42      0.89 o
  11   0   7        0.22       -0.65      0.65 o
  -9   1   7       31.62       29.59      2.62 o
  -8   1   7        4.79        3.27      0.63 o
  -7   1   7        5.93        5.86      0.63 o
  -6   1   7       17.00       16.00      1.21 o
  -5   1   7        9.45       10.42      0.63 o
  -4   1   7       46.21       48.56      1.08 o
  -3   1   7        6.62        7.47      0.44 o
  -2   1   7       95.98       92.25      1.73 o
  -1   1   7        0.82        2.24      0.21 o
   0   1   7       13.44       14.08      0.39 o
   1   1   7      127.48      136.79      1.32 o
   2   1   7      289.57      305.51      2.49 o
   3   1   7      571.86      600.51      6.26 o
   4   1   7        2.69        3.21      0.41 o
   5   1   7        0.26        1.11      0.31 o
   6   1   7       46.75       42.41      1.55 o
   7   1   7        7.76        8.17      1.31 o
   8   1   7        9.77        9.34      1.31 o
   9   1   7       15.44       18.17      1.26 o
  10   1   7        3.65        2.97      0.71 o
  11   1   7        2.15        2.91      0.80 o
  -9   2   7       16.72       19.81      1.34 o
  -8   2   7       16.38       14.09      1.21 o
  -7   2   7        8.36       10.52      0.83 o
  -6   2   7       16.07       18.03      0.82 o
  -5   2   7      133.21      134.87      2.25 o
  -4   2   7      192.70      184.52      2.72 o
  -3   2   7        0.21        0.31      0.26 o
  -2   2   7       51.60       54.96      0.93 o
  -1   2   7       13.38       12.04      0.42 o
   0   2   7      184.93      196.43      2.58 o
   1   2   7      327.56      330.00      3.01 o
   2   2   7      109.62      118.68      1.03 o
   3   2   7      484.84      553.94      5.31 o
   4   2   7      340.30      377.31      4.61 o
   5   2   7       99.11      103.77      1.54 o
   6   2   7      158.95      157.67      3.33 o
   7   2   7       18.46       15.11      0.80 o
   8   2   7       19.54       17.38      2.82 o
   9   2   7        0.03       -0.43      1.31 o
  10   2   7        0.00       -0.60      0.81 o
  11   2   7       11.55        9.03      2.11 o
  12   2   7        4.39        5.13      0.92 o
  -8   3   7        5.19        4.01      1.41 o
  -7   3   7       29.13       29.65      1.11 o
  -6   3   7        7.29        7.95      0.63 o
  -5   3   7       13.28       12.34      0.67 o
  -4   3   7       32.69       33.57      0.96 o
  -3   3   7        0.51       -0.14      0.24 o
  -2   3   7        1.64        1.97      0.25 o
  -1   3   7       15.76       16.66      0.51 o
   0   3   7      243.39      228.33      2.65 o
   1   3   7      652.58      662.83      6.97 o
   2   3   7      496.83      593.81      6.27 o
   3   3   7       76.01       82.46      0.98 o
   4   3   7       33.86       47.95      0.80 o
   5   3   7        0.03        0.06      0.12 o
   6   3   7      156.16      135.06      2.07 o
   7   3   7       87.22       80.14      2.04 o
   8   3   7      113.41      106.85      2.36 o
   9   3   7       49.62       51.53      1.62 o
  10   3   7        8.09        7.08      1.06 o
  11   3   7       36.48       39.99      2.72 o
  12   3   7       15.65       15.06      1.49 o
  -8   4   7        6.40        6.06      1.01 o
  -7   4   7        2.05        2.11      0.53 o
  -6   4   7        5.07        5.70      0.61 o
  -5   4   7        1.33        0.41      0.38 o
  -4   4   7        4.16        3.72      0.47 o
  -3   4   7        5.62        5.58      0.41 o
  -2   4   7        9.18        8.63      0.56 o
  -1   4   7      339.15      332.60      3.80 o
   0   4   7      104.89       99.36      1.44 o
   1   4   7      148.92      157.29      1.95 o
   2   4   7       57.62       75.48      1.12 o
   3   4   7      435.05      447.42      4.83 o
   4   4   7      102.99      115.44      1.28 o
   5   4   7      101.05       91.35      1.09 o
   6   4   7       60.10       51.33      0.85 o
   7   4   7      164.32      165.64      2.50 o
   8   4   7       98.64       90.48      2.12 o
   9   4   7        0.10        0.67      0.82 o
  10   4   7       46.97       47.27      1.62 o
  11   4   7       61.00       59.92      2.32 o
  12   4   7       13.73       14.96      1.40 o
  -7   5   7        2.57        1.46      0.65 o
  -6   5   7        0.01       -0.10      0.41 o
  -5   5   7        5.53        4.91      0.60 o
  -4   5   7        7.76        7.32      0.56 o
  -3   5   7        0.24        1.32      0.56 o
  -2   5   7        2.60        2.20      0.32 o
  -1   5   7        0.18        0.14      0.25 o
   0   5   7       22.25       29.07      0.68 o
   1   5   7        0.12       -0.13      0.14 o
   2   5   7       87.04      100.50      4.81 o
   3   5   7      227.06      240.20      2.81 o
   4   5   7       31.80       34.55      0.85 o
   5   5   7        0.19       -0.06      0.20 o
   6   5   7       20.05       17.93      0.61 o
   7   5   7      344.84      350.71      3.83 o
   8   5   7     1547.82     1481.88     17.40 o
   9   5   7       15.98       15.98      0.96 o
  10   5   7       72.95       75.26      2.04 o
  11   5   7        6.38        7.50      0.85 o
  12   5   7        0.21       -0.18      0.77 o
  -7   6   7        3.94        3.06      0.73 o
  -6   6   7       20.81       20.12      0.98 o
  -5   6   7        8.81        8.23      0.70 o
  -4   6   7       24.92       24.90      0.98 o
  -3   6   7       50.72       48.87      1.46 o
  -2   6   7        3.38        4.00      0.80 o
  -1   6   7        0.22        0.92      0.29 o
   0   6   7      124.92      128.94      1.78 o
   1   6   7      325.74      319.29      3.70 o
   2   6   7       34.29       28.30      0.65 o
   3   6   7        0.46        1.32      0.21 o
   4   6   7      145.64      145.94      2.00 o
   5   6   7      478.17      455.56      7.26 o
   6   6   7      130.56      116.95      2.84 o
   7   6   7       71.19       65.35      1.26 o
   8   6   7      190.74      179.98      2.64 o
   9   6   7       11.41        9.45      0.81 o
  10   6   7        0.09       -0.15      0.47 o
  11   6   7       22.76       26.05      1.10 o
  12   6   7        1.47        1.35      0.63 o
  -6   7   7       15.07       15.39      1.02 o
  -5   7   7        1.90        1.19      0.53 o
  -4   7   7        0.01       -0.40      0.40 o
  -3   7   7      110.63      112.76      1.88 o
  -2   7   7       29.56       28.71      0.84 o
  -1   7   7       46.00       46.62      1.03 o
   0   7   7        9.31       10.06      0.84 o
   1   7   7      126.00      109.39      1.41 o
   2   7   7        4.67        5.09      0.33 o
   3   7   7       16.83       17.83      0.55 o
   4   7   7      106.92      106.05      1.34 o
   5   7   7      178.66      171.99      2.91 o
   6   7   7        0.16        0.04      0.25 o
   7   7   7       50.33       47.63      1.42 o
   8   7   7       13.03       13.26      0.60 o
   9   7   7        0.25       -0.29      0.44 o
  10   7   7      136.09      140.45      2.53 o
  11   7   7       56.03       60.92      1.63 o
  12   7   7       19.08       23.19      1.22 o
  -6   8   7        0.15       -0.28      1.17 o
  -5   8   7        0.58        0.77      0.61 o
  -4   8   7        0.15       -0.04      0.49 o
  -3   8   7       43.28       43.61      1.54 o
  -2   8   7       29.15       29.70      0.90 o
  -1   8   7        1.79        2.24      0.32 o
   0   8   7       13.95       14.11      0.52 o
   1   8   7        3.05        1.70      0.25 o
   2   8   7      280.41      273.28      3.32 o
   3   8   7       35.45       35.92      0.85 o
   4   8   7      204.20      182.50      2.55 o
   5   8   7       99.47       91.30      1.68 o
   6   8   7      232.50      218.65      5.17 o
   7   8   7       11.94        9.86      0.59 o
   8   8   7       20.10       19.55      0.84 o
   9   8   7       17.74       17.99      1.19 o
  10   8   7        0.02        0.23      0.61 o
  11   8   7       56.27       65.31      3.78 o
  12   8   7        0.00        0.65      0.65 o
  -5   9   7       12.34       14.32      1.24 o
  -4   9   7       14.31       16.14      1.24 o
  -3   9   7        6.53        7.03      0.60 o
  -2   9   7        2.08        1.10      0.44 o
  -1   9   7        2.46        2.00      0.36 o
   0   9   7        3.82        3.94      0.37 o
   1   9   7        0.43        0.55      0.32 o
   2   9   7      109.67      103.28      1.64 o
   3   9   7      377.76      364.55      4.94 o
   4   9   7        0.89       -0.26      0.35 o
   5   9   7       66.07       61.77      1.75 o
   6   9   7        4.24        2.70      0.73 o
   7   9   7       51.82       46.86      2.17 o
   8   9   7        7.89        7.70      0.77 o
   9   9   7        6.24        5.73      0.70 o
  10   9   7        2.75        1.57      0.77 o
  11   9   7        4.89        6.35      0.85 o
  12   9   7        2.97        3.98      0.87 o
  -4  10   7        3.42        3.91      0.88 o
  -3  10   7       28.67       31.39      1.34 o
  -2  10   7       75.48       79.36      1.61 o
  -1  10   7       16.84       20.49      0.82 o
   0  10   7       76.48       73.86      1.76 o
   1  10   7       13.64       12.61      1.02 o
   2  10   7       56.20       54.84      1.43 o
   3  10   7       30.42       26.37      1.10 o
   4  10   7      259.23      253.66      6.24 o
   5  10   7       75.61       71.36      2.07 o
   6  10   7       95.63       85.93      2.17 o
   7  10   7       20.94       21.41      1.12 o
   8  10   7        9.27        9.51      1.01 o
   9  10   7        0.45        0.29      0.50 o
  10  10   7       17.35       18.93      1.42 o
  11  10   7        0.00       -0.10      0.71 o
  12  10   7        0.29        0.81      1.21 o
  -3  11   7        3.63        0.69      1.12 o
  -2  11   7        0.09       -0.44      0.44 o
  -1  11   7        5.75        7.02      0.80 o
   0  11   7       49.89       53.35      1.55 o
   1  11   7        1.11        0.44      0.58 o
   2  11   7        0.16       -0.25      0.40 o
   3  11   7       13.06       13.09      0.75 o
   4  11   7        4.19        4.81      0.77 o
   5  11   7        4.97        6.65      0.77 o
   6  11   7       58.85       57.71      1.78 o
   7  11   7        7.12        7.93      0.85 o
   8  11   7        9.12       10.58      0.93 o
   9  11   7       13.94       13.92      1.03 o
  10  11   7        1.06        1.31      0.85 o
  11  11   7        0.98        2.21      1.21 o
  -2  12   7        6.21        9.70      1.09 o
  -1  12   7        0.09        1.10      0.68 o
   0  12   7        6.62        6.35      0.75 o
   1  12   7        1.00        1.14      0.56 o
   2  12   7        6.41        5.66      0.69 o
   3  12   7        3.57        5.13      1.35 o
   4  12   7        3.75        3.44      0.71 o
   5  12   7        7.14        7.05      1.09 o
   6  12   7      162.38      155.17      3.41 o
   7  12   7        0.43        0.20      0.58 o
   8  12   7        1.49        0.59      0.81 o
   9  12   7        9.94        7.52      0.87 o
  10  12   7        0.43        0.20      1.21 o
  11  12   7        0.42        0.81      1.21 o
   0  13   7        0.08        1.91      0.73 o
   1  13   7        0.92        1.52      0.71 o
   2  13   7        2.88        3.92      1.06 o
   3  13   7        8.73       10.05      1.03 o
   4  13   7       43.11       40.92      1.74 o
   5  13   7        2.08        2.44      0.77 o
   6  13   7        2.30        1.48      0.70 o
   7  13   7        1.84        1.60      0.73 o
   8  13   7        1.41        1.76      0.77 o
   9  13   7        4.41        5.14      1.41 o
  10  13   7        0.01       -0.20      1.21 o
   2  14   7       24.96       27.30      1.99 o
   3  14   7        0.04        0.58      0.97 o
   4  14   7        6.83        5.46      1.20 o
   5  14   7        2.17        2.52      1.06 o
   6  14   7        3.40        3.80      1.06 o
   7  14   7        4.47        5.52      1.41 o
   8  14   7        3.55        7.85      1.81 o
  -5  -9   8        1.14       -0.60      1.21 o
  -4  -9   8        1.30        0.60      1.21 o
  -3  -9   8        0.89        1.24      0.92 o
  -2  -9   8       26.84       31.41      2.62 o
  -1  -9   8        1.46        0.93      0.67 o
   0  -9   8       30.30       34.74      1.42 o
   1  -9   8       36.02       42.39      2.12 o
   2  -9   8       23.93       27.42      1.92 o
  -6  -8   8        9.04        6.44      1.61 o
  -5  -8   8        0.84        0.48      0.65 o
  -4  -8   8        0.32        0.68      1.41 o
  -3  -8   8        3.21        2.27      0.77 o
  -2  -8   8        4.98        6.47      1.00 o
  -1  -8   8        2.27        4.03      1.21 o
   0  -8   8        6.73        7.25      0.70 o
   1  -8   8        0.09       -0.45      0.45 o
   2  -8   8        0.78        0.16      0.53 o
   3  -8   8        9.47       10.58      0.87 o
   4  -8   8       10.89        9.85      0.92 o
  -7  -7   8        0.03        0.20      1.21 o
  -6  -7   8       24.12       25.57      1.47 o
  -5  -7   8        0.07       -0.09      0.61 o
  -4  -7   8        0.02        0.02      0.63 o
  -3  -7   8        7.47        5.83      0.92 o
  -2  -7   8        4.92        2.98      1.01 o
  -1  -7   8        8.26        5.15      1.71 o
   0  -7   8        2.41        1.75      0.56 o
   1  -7   8        0.72        1.43      0.46 o
   2  -7   8       20.30       22.31      1.13 o
   3  -7   8        8.36        8.73      1.16 o
   4  -7   8        2.04        0.87      0.61 o
   5  -7   8        1.34        1.38      0.53 o
  -8  -6   8       26.65       35.23      3.02 o
  -7  -6   8        0.19       -1.01      1.01 o
  -6  -6   8        3.05        3.88      0.77 o
  -5  -6   8        3.15        3.66      0.91 o
  -4  -6   8        5.86        5.32      0.73 o
  -3  -6   8       10.85        7.64      1.71 o
  -2  -6   8        0.19       -0.57      0.57 o
  -1  -6   8       14.63       12.71      0.67 o
   0  -6   8       21.64       18.00      0.82 o
   1  -6   8       24.82       25.34      0.96 o
   2  -6   8        0.58        0.51      0.36 o
   3  -6   8        3.57        2.66      0.51 o
   4  -6   8        5.99        5.64      0.74 o
   5  -6   8        5.71        6.56      0.56 o
   6  -6   8        3.01        3.31      0.55 o
  -8  -5   8        9.96       11.27      1.81 o
  -7  -5   8        1.56        1.07      0.64 o
  -6  -5   8        1.21        1.45      0.65 o
  -5  -5   8       32.44       31.84      2.98 o
  -4  -5   8      150.98      142.00      3.09 o
  -3  -5   8       23.16       19.58      0.92 o
  -2  -5   8       34.11       25.91      1.03 o
  -1  -5   8       28.76       29.30      0.81 o
   0  -5   8       51.01       41.59      0.86 o
   1  -5   8       65.60       63.48      1.08 o
   2  -5   8        6.30        5.30      0.41 o
   3  -5   8       14.54       13.35      0.60 o
   4  -5   8       70.25       69.67      1.39 o
   5  -5   8        9.39        6.71      0.55 o
   6  -5   8       15.20       11.74      0.83 o
   7  -5   8       30.95       33.31      1.16 o
  -8  -4   8       11.48       11.08      1.14 o
  -7  -4   8        0.08       -0.40      0.50 o
  -6  -4   8        3.13        3.29      0.73 o
  -5  -4   8       22.32       20.43      1.28 o
  -4  -4   8        5.41        6.05      0.59 o
  -3  -4   8        0.10       -0.23      0.37 o
  -2  -4   8      312.62      271.66      3.40 o
  -1  -4   8       67.64       66.79      1.20 o
   0  -4   8        8.16        9.33      0.45 o
   1  -4   8        0.14        0.13      0.23 o
   2  -4   8       32.09       26.88      0.95 o
   3  -4   8       42.79       35.93      0.98 o
   4  -4   8      428.70      419.95      4.88 o
   5  -4   8        2.11        2.46      0.47 o
   6  -4   8       68.75       69.60      1.80 o
   7  -4   8        1.26        0.35      0.41 o
   8  -4   8        0.99        1.24      0.52 o
  -8  -3   8        0.27        0.40      0.71 o
  -7  -3   8        1.32        1.18      0.47 o
  -6  -3   8        0.07       -0.03      0.37 o
  -5  -3   8        1.72        2.62      0.44 o
  -4  -3   8       72.44       71.53      1.38 o
  -3  -3   8       30.03       31.95      0.86 o
  -2  -3   8        0.04        0.27      0.30 o
  -1  -3   8      132.49      132.87      1.70 o
   0  -3   8       91.89       83.90      1.20 o
   1  -3   8        1.30        0.42      0.22 o
   2  -3   8      129.62      129.58      1.51 o
   3  -3   8       57.93       59.11      1.13 o
   4  -3   8     1305.79     1250.41     12.97 o
   5  -3   8        7.85        9.63      0.55 o
   6  -3   8       76.57       72.22      1.42 o
   7  -3   8       15.90       15.89      0.72 o
   8  -3   8       18.48       20.48      0.84 o
   9  -3   8        8.19        9.18      0.80 o
  -9  -2   8        0.32       -0.50      0.85 o
  -8  -2   8        5.26        5.11      1.21 o
  -7  -2   8       16.85       17.55      0.88 o
  -6  -2   8        6.17        7.84      0.72 o
  -5  -2   8        1.57        1.07      0.41 o
  -4  -2   8        5.85        6.59      0.49 o
  -3  -2   8       41.07       39.01      0.94 o
  -2  -2   8       23.86       27.31      0.74 o
  -1  -2   8        0.24        0.42      0.21 o
   0  -2   8        0.01        0.02      0.16 o
   1  -2   8       63.66       58.02      0.83 o
   2  -2   8      650.00      625.22      5.62 o
   3  -2   8       21.02       19.81      0.83 o
   4  -2   8      296.82      274.09      3.29 o
   5  -2   8        1.10        0.62      0.30 o
   6  -2   8        5.02        3.28      0.37 o
   7  -2   8       10.55       10.37      0.58 o
   8  -2   8        0.41        0.44      0.37 o
   9  -2   8        7.01        8.29      0.97 o
  10  -2   8       23.28       19.87      1.39 o
  -9  -1   8        8.26        6.24      1.61 o
  -8  -1   8       14.44       12.88      1.81 o
  -7  -1   8       28.41       31.21      1.27 o
  -6  -1   8       12.08       12.28      0.68 o
  -5  -1   8        0.19        0.07      0.41 o
  -4  -1   8       18.11       16.02      0.69 o
  -3  -1   8       52.32       53.46      1.17 o
  -2  -1   8       47.43       49.60      1.08 o
  -1  -1   8       25.65       31.03      0.58 o
   0  -1   8      148.68      148.47      1.63 o
   1  -1   8       96.72       94.18      1.00 o
   2  -1   8       94.91       94.69      1.09 o
   3  -1   8        1.08        1.54      0.28 o
   4  -1   8       22.58       19.79      0.67 o
   5  -1   8        8.97        7.68      0.42 o
   6  -1   8       12.25       11.09      0.49 o
   7  -1   8        0.73        0.29      0.30 o
   8  -1   8      131.15      121.09      2.77 o
   9  -1   8        3.99        3.26      0.77 o
  10  -1   8        0.01       -0.19      0.68 o
  -8   0   8        0.20       -0.63      0.63 o
  -7   0   8       25.60       23.96      1.37 o
  -6   0   8       16.09       14.41      0.87 o
  -5   0   8        4.48        3.76      0.53 o
  -4   0   8       22.42       25.27      0.95 o
  -3   0   8        2.62        3.13      0.37 o
  -2   0   8       35.17       33.02      0.77 o
  -1   0   8      160.81      165.06      2.10 o
   0   0   8      718.78      747.86      7.84 o
   1   0   8      125.49      125.23      1.44 o
   2   0   8       67.76       56.03      0.75 o
   3   0   8       96.33       92.57      2.06 o
   4   0   8       57.15       52.17      1.01 o
   5   0   8       21.04       16.49      0.57 o
   6   0   8        7.34        6.46      0.40 o
   7   0   8       72.73       67.43      2.18 o
   8   0   8       12.06       11.83      1.06 o
   9   0   8        3.75        3.02      0.71 o
  10   0   8       17.19       17.50      1.24 o
  11   0   8        9.69       12.57      1.21 o
  -8   1   8        2.34        1.19      0.91 o
  -7   1   8       11.61       11.20      0.85 o
  -6   1   8        0.41       -0.14      0.41 o
  -5   1   8        7.99        7.77      0.79 o
  -4   1   8       35.04       36.77      1.39 o
  -3   1   8        0.17        0.26      0.25 o
  -2   1   8       31.69       35.16      0.90 o
  -1   1   8      630.69      642.24      6.23 o
   0   1   8       83.55       84.64      1.20 o
   1   1   8      169.91      162.02      1.65 o
   2   1   8       46.58       40.69      0.61 o
   3   1   8        1.14        1.16      0.23 o
   4   1   8      100.37       97.84      1.34 o
   5   1   8       53.33       49.53      0.97 o
   6   1   8        2.85        4.30      0.31 o
   7   1   8       40.35       36.73      1.55 o
   8   1   8        2.24        2.58      0.70 o
   9   1   8       11.03       12.81      1.11 o
  10   1   8        0.42       -0.30      0.91 o
  11   1   8        0.16        0.15      0.71 o
  -8   2   8        0.00       -0.56      0.63 o
  -7   2   8        0.89        0.53      0.53 o
  -6   2   8        0.15       -0.02      0.46 o
  -5   2   8       22.33       23.30      1.00 o
  -4   2   8       19.40       18.23      0.85 o
  -3   2   8       19.57       18.50      0.83 o
  -2   2   8        1.52        1.89      0.38 o
  -1   2   8        0.00       -0.20      0.20 o
   0   2   8      139.13      142.45      1.79 o
   1   2   8        0.22        1.06      0.17 o
   2   2   8      537.97      527.72      4.17 o
   3   2   8      172.71      170.43      1.88 o
   4   2   8      343.10      309.70      3.20 o
   5   2   8       13.54       11.27      0.73 o
   6   2   8      126.37      120.03      2.67 o
   7   2   8       25.06       20.70      0.95 o
   8   2   8        3.55        2.36      0.63 o
   9   2   8       12.22       10.97      1.06 o
  10   2   8        1.00        0.00      0.71 o
  11   2   8        0.22       -0.02      0.77 o
  12   2   8        0.00       -0.50      0.70 o
  -8   3   8        0.25        0.57      0.70 o
  -7   3   8       16.25       14.26      0.90 o
  -6   3   8       12.94       11.72      0.74 o
  -5   3   8        0.28       -0.38      0.38 o
  -4   3   8        7.10        7.17      0.51 o
  -3   3   8       51.72       47.29      1.15 o
  -2   3   8        6.10        6.63      0.55 o
  -1   3   8       12.52       11.96      0.43 o
   0   3   8       19.32       25.27      0.61 o
   1   3   8        0.00        0.11      0.14 o
   2   3   8      279.13      283.04      2.63 o
   3   3   8       32.30       38.69      0.71 o
   4   3   8       32.67       28.31      0.65 o
   5   3   8      190.75      184.73      2.30 o
   6   3   8        1.61        2.22      0.41 o
   7   3   8       18.28       20.45      0.95 o
   8   3   8       94.87       85.29      2.09 o
   9   3   8      105.69      103.46      2.44 o
  10   3   8        8.23       10.53      1.20 o
  11   3   8        0.14       -0.48      0.81 o
  12   3   8        2.67        1.47      0.92 o
  -7   4   8       22.60       21.93      2.42 o
  -6   4   8       25.25       28.42      1.08 o
  -5   4   8        6.35        6.81      0.59 o
  -4   4   8       67.19       59.59      1.63 o
  -3   4   8        5.45        4.21      0.47 o
  -2   4   8        3.57        4.19      0.33 o
  -1   4   8       13.12       13.06      0.51 o
   0   4   8       24.18       28.96      0.68 o
   1   4   8       80.72       79.49      1.74 o
   2   4   8      535.60      601.44      6.39 o
   3   4   8      413.03      411.41      4.54 o
   4   4   8       78.65       80.82      1.47 o
   5   4   8       68.71       71.00      1.55 o
   6   4   8        0.56        1.14      0.32 o
   7   4   8      111.01      102.21      2.20 o
   8   4   8       44.11       40.95      1.40 o
   9   4   8      212.59      219.07      4.98 o
  10   4   8       71.33       69.05      1.97 o
  11   4   8        5.39        7.82      1.20 o
  12   4   8        0.10        0.31      0.92 o
  -7   5   8        0.25        0.32      0.64 o
  -6   5   8        0.36       -0.47      0.47 o
  -5   5   8        0.34        0.05      0.38 o
  -4   5   8        3.60        3.77      0.60 o
  -3   5   8       17.38       16.47      0.74 o
  -2   5   8       56.19       56.84      1.11 o
  -1   5   8      113.03      106.70      1.61 o
   0   5   8      338.74      358.82      4.12 o
   1   5   8       25.13       20.64      0.57 o
   2   5   8        8.69       10.21      0.49 o
   3   5   8       18.35       15.73      0.48 o
   4   5   8       16.76       22.39      0.57 o
   5   5   8       16.67       16.25      0.87 o
   6   5   8       58.49       53.52      1.07 o
   7   5   8      235.97      224.60      3.40 o
   8   5   8      193.92      194.20      3.09 o
   9   5   8      450.91      434.93     13.08 o
  10   5   8        0.09       -0.22      0.53 o
  11   5   8        2.99        2.33      0.68 o
  12   5   8        0.09        0.02      0.77 o
  -6   6   8        0.41       -0.14      0.59 o
  -5   6   8        0.00       -0.46      0.46 o
  -4   6   8       20.74       21.38      1.09 o
  -3   6   8       55.43       53.33      1.35 o
  -2   6   8      250.68      238.35      3.07 o
  -1   6   8       48.38       50.14      1.03 o
   0   6   8      263.77      277.81      3.34 o
   1   6   8        8.85        9.30      0.63 o
   2   6   8        6.53        5.95      0.42 o
   3   6   8        0.36        0.87      0.24 o
   4   6   8      144.74      144.16      1.90 o
   5   6   8       42.78       44.98      1.01 o
   6   6   8     1080.05     1063.98     12.90 o
   7   6   8      359.65      340.12      4.67 o
   8   6   8      335.92      326.20      4.60 o
   9   6   8       28.85       25.91      1.39 o
  10   6   8        5.53        5.98      0.65 o
  11   6   8        1.18        0.30      0.52 o
  12   6   8        0.58        0.99      0.63 o
  -6   7   8        3.61        3.59      0.75 o
  -5   7   8        2.54        2.37      0.56 o
  -4   7   8        0.02       -0.40      0.40 o
  -3   7   8       47.44       48.26      1.28 o
  -2   7   8      115.81      115.59      1.84 o
  -1   7   8       18.40       15.10      0.65 o
   0   7   8        7.43        6.19      0.58 o
   1   7   8      211.72      206.01      2.65 o
   2   7   8       39.44       36.96      0.80 o
   3   7   8       50.51       56.25      1.22 o
   4   7   8        1.68        2.07      0.30 o
   5   7   8       78.22       80.69      2.03 o
   6   7   8      557.16      554.73     10.96 o
   7   7   8      497.96      477.22      7.74 o
   8   7   8      106.73      102.65      2.78 o
   9   7   8       27.02       23.39      1.00 o
  10   7   8       11.40       12.25      1.19 o
  11   7   8        5.09        5.44      0.67 o
  12   7   8        1.14        0.24      0.57 o
  -5   8   8        0.96        1.05      0.61 o
  -4   8   8        0.00       -0.43      0.43 o
  -3   8   8       19.03       21.10      0.90 o
  -2   8   8        2.12        1.71      0.40 o
  -1   8   8        0.56        0.20      0.35 o
   0   8   8       23.92       24.06      0.74 o
   1   8   8      130.65      122.67      1.62 o
   2   8   8        3.64        3.43      0.37 o
   3   8   8        7.36        6.24      0.49 o
   4   8   8       49.32       45.58      1.12 o
   5   8   8      142.98      135.23      2.62 o
   6   8   8       24.41       21.97      1.65 o
   7   8   8       31.96       32.08      1.09 o
   8   8   8      103.95       96.03      2.19 o
   9   8   8       56.26       51.12      1.41 o
  10   8   8        2.14        1.63      0.55 o
  11   8   8       10.95       11.31      1.00 o
  12   8   8       11.57       13.47      1.81 o
  -4   9   8        0.71        0.39      0.71 o
  -3   9   8        0.32       -0.26      0.46 o
  -2   9   8       12.66       12.85      0.71 o
  -1   9   8       16.44       15.97      0.69 o
   0   9   8       49.39       49.38      1.10 o
   1   9   8       50.08       48.43      1.11 o
   2   9   8       30.60       27.27      1.00 o
   3   9   8       82.53       79.15      1.57 o
   4   9   8        4.30        3.62      0.43 o
   5   9   8        5.74        6.32      0.97 o
   6   9   8        2.33        1.10      0.53 o
   7   9   8        0.09        0.42      0.44 o
   8   9   8        1.84        0.70      0.71 o
   9   9   8       35.22       30.49      2.52 o
  10   9   8       17.14       24.83      1.63 o
  11   9   8        0.57        0.04      0.65 o
  12   9   8        1.21        1.68      0.81 o
  -4  10   8        2.16        1.87      0.73 o
  -3  10   8        9.55       10.65      0.90 o
  -2  10   8        1.21        1.42      0.48 o
  -1  10   8        1.08        0.63      0.43 o
   0  10   8      117.66      120.51      2.37 o
   1  10   8      140.01      142.56      2.57 o
   2  10   8      105.94       97.00      2.40 o
   3  10   8        3.11        2.87      1.20 o
   4  10   8        0.01        0.15      0.44 o
   5  10   8        0.09       -0.40      0.46 o
   6  10   8        0.27       -0.41      0.41 o
   7  10   8        0.00       -0.41      0.41 o
   8  10   8        0.00        0.35      0.50 o
   9  10   8       17.22       18.05      1.42 o
  10  10   8       13.76       17.03      1.42 o
  11  10   8        0.29        1.01      0.85 o
  12  10   8        0.01        0.30      0.85 o
  -2  11   8       24.95       25.47      1.31 o
  -1  11   8        0.10        0.00      0.50 o
   0  11   8        2.19        1.16      0.59 o
   1  11   8        1.30        0.21      0.65 o
   2  11   8        0.01       -0.24      0.56 o
   3  11   8        4.13        3.05      0.68 o
   4  11   8       31.99       28.65      1.27 o
   5  11   8       67.18       67.46      2.01 o
   6  11   8        5.28        7.20      0.81 o
   7  11   8        1.51        1.01      0.58 o
   8  11   8        3.91        2.06      0.82 o
   9  11   8       24.08       27.69      1.71 o
  10  11   8        6.06        6.54      1.14 o
  11  11   8        3.10        2.26      0.92 o
  -1  12   8        3.68        3.61      0.85 o
   0  12   8        0.80       -0.17      0.92 o
   1  12   8        2.83        2.21      0.75 o
   2  12   8       13.15       14.05      1.29 o
   3  12   8        1.20        1.15      0.65 o
   4  12   8       54.56       53.73      1.82 o
   5  12   8        3.82        3.14      0.73 o
   6  12   8        0.00        0.33      0.61 o
   7  12   8        7.65        6.80      0.85 o
   8  12   8        0.76       -0.28      0.56 o
   9  12   8       11.03       13.41      1.28 o
  10  12   8        0.52        0.85      0.92 o
  11  12   8        2.07        2.21      1.41 o
   0  13   8        0.10       -0.85      0.85 o
   1  13   8        1.82        1.40      1.31 o
   2  13   8        3.82        3.85      1.21 o
   3  13   8        3.64        3.40      1.14 o
   4  13   8       23.89       24.28      2.31 o
   5  13   8       16.63       17.54      1.20 o
   6  13   8        1.65        1.19      0.73 o
   7  13   8        2.08        1.98      0.73 o
   8  13   8        0.02        0.01      0.76 o
   9  13   8        2.01        2.42      1.00 o
  10  13   8        3.22        4.03      1.61 o
   2  14   8        0.16       -1.01      1.01 o
   3  14   8        8.45        8.09      1.35 o
   4  14   8        8.57        9.57      1.42 o
   5  14   8        1.19        0.17      0.97 o
   6  14   8        3.68        3.58      1.61 o
   7  14   8       10.19       12.34      2.42 o
   8  14   8        0.40        1.21      1.00 o
  -1  -9   9        0.01        0.60      1.21 o
  -5  -8   9        1.79        0.00      1.21 o
  -4  -8   9        1.48        2.02      0.73 o
  -3  -8   9        1.56        1.41      1.21 o
  -2  -8   9        1.44        1.21      0.67 o
  -1  -8   9        1.15        1.34      0.63 o
   0  -8   9        2.91        1.49      0.91 o
   1  -8   9        0.24       -0.50      0.56 o
   2  -8   9        0.84        0.00      1.31 o
   3  -8   9        1.00       -1.41      1.41 o
  -6  -7   9       28.98       30.60      2.62 o
  -5  -7   9       20.79       21.78      1.31 o
  -4  -7   9        0.03        0.07      0.58 o
  -3  -7   9        3.69        3.02      0.85 o
  -2  -7   9        3.74        4.47      0.77 o
  -1  -7   9        0.16       -0.40      0.60 o
   0  -7   9        9.92        9.21      0.80 o
   1  -7   9        2.66        2.86      0.61 o
   2  -7   9        1.00        0.55      0.94 o
   3  -7   9        0.00       -0.52      0.52 o
   4  -7   9        0.95        0.51      0.62 o
  -7  -6   9        1.21        1.24      0.82 o
  -6  -6   9        9.35        9.06      1.61 o
  -5  -6   9       17.99       19.25      1.24 o
  -4  -6   9       15.86       14.18      1.02 o
  -3  -6   9        9.03        8.66      0.71 o
  -2  -6   9       12.97       10.13      0.80 o
  -1  -6   9        3.73        4.75      0.70 o
   0  -6   9        1.64        1.83      0.56 o
   1  -6   9        0.19       -0.11      0.36 o
   2  -6   9        8.58        5.95      0.88 o
   3  -6   9       20.26       21.09      1.09 o
   4  -6   9        1.68        1.50      0.69 o
   5  -6   9        9.82       11.00      0.78 o
   6  -6   9        0.01        0.15      0.53 o
  -7  -5   9        6.26        6.93      0.97 o
  -6  -5   9        4.96        4.70      0.62 o
  -5  -5   9        0.44        0.45      0.46 o
  -4  -5   9        1.76        2.09      0.49 o
  -3  -5   9        1.68        0.49      0.38 o
  -2  -5   9      103.49       92.96      1.62 o
  -1  -5   9        1.66        1.10      0.49 o
   0  -5   9       16.35       13.97      0.67 o
   1  -5   9       38.31       38.03      0.90 o
   2  -5   9        3.26        2.41      0.37 o
   3  -5   9        3.03        2.00      0.47 o
   4  -5   9       29.09       33.92      0.97 o
   5  -5   9       28.09       29.17      1.01 o
   6  -5   9        3.88        5.22      0.56 o
   7  -5   9        7.33        9.36      0.71 o
  -8  -4   9        4.45        4.46      1.61 o
  -7  -4   9        0.00       -0.20      0.63 o
  -6  -4   9        1.14        0.58      0.44 o
  -5  -4   9        2.68        3.00      0.45 o
  -4  -4   9       18.08       13.86      0.66 o
  -3  -4   9        5.21        5.22      0.45 o
  -2  -4   9       22.35       19.04      0.73 o
  -1  -4   9        2.58        1.42      0.37 o
   0  -4   9      206.76      210.04      2.71 o
   1  -4   9      219.29      224.07      2.78 o
   2  -4   9      102.56       96.04      1.51 o
   3  -4   9       15.88       13.63      0.61 o
   4  -4   9        1.97        2.55      0.40 o
   5  -4   9        0.00       -0.33      0.33 o
   6  -4   9        2.47        1.27      0.45 o
   7  -4   9        1.17       -0.39      0.48 o
   8  -4   9        0.95        0.40      0.48 o
  -8  -3   9        4.46        4.77      0.73 o
  -7  -3   9        1.49        1.28      0.51 o
  -6  -3   9        0.14       -0.30      0.40 o
  -5  -3   9       26.05       25.10      0.96 o
  -4  -3   9       65.91       57.62      1.28 o
  -3  -3   9        7.56       11.95      0.57 o
  -2  -3   9        3.98        6.69      0.45 o
  -1  -3   9       41.08       42.56      0.94 o
   0  -3   9        1.64        1.66      0.29 o
   1  -3   9      220.79      214.17      2.66 o
   2  -3   9      223.60      219.75      2.50 o
   3  -3   9       11.75       11.02      0.81 o
   4  -3   9      218.79      215.06      2.83 o
   5  -3   9       36.47       30.37      0.91 o
   6  -3   9       82.24       81.28      1.54 o
   7  -3   9        6.70        4.13      0.50 o
   8  -3   9        0.19        0.01      0.48 o
   9  -3   9        0.28        0.11      0.53 o
  -8  -2   9        0.80        0.68      0.61 o
  -7  -2   9        2.04        3.11      0.59 o
  -6  -2   9       23.96       27.54      1.02 o
  -5  -2   9       34.29       30.47      1.04 o
  -4  -2   9       56.26       51.27      1.27 o
  -3  -2   9        0.15        0.60      0.37 o
  -2  -2   9        3.90        6.15      0.49 o
  -1  -2   9       23.47       25.90      0.73 o
   0  -2   9        8.95        7.41      0.36 o
   1  -2   9        2.14        1.35      0.24 o
   2  -2   9      829.07      804.61      7.64 o
   3  -2   9      414.17      407.47      4.73 o
   4  -2   9      276.36      259.53      3.22 o
   5  -2   9       21.30       19.69      0.69 o
   6  -2   9       45.18       41.94      1.04 o
   7  -2   9        0.00       -0.34      0.34 o
   8  -2   9        5.76       11.30      0.79 o
   9  -2   9        6.78        6.73      0.69 o
  -8  -1   9        0.07       -0.06      0.59 o
  -7  -1   9       10.54       10.01      0.75 o
  -6  -1   9        0.11        0.29      0.38 o
  -5  -1   9       43.09       40.40      1.19 o
  -4  -1   9       11.47        9.60      0.61 o
  -3  -1   9       58.94       58.08      1.27 o
  -2  -1   9       11.47       11.67      0.57 o
  -1  -1   9       51.63       52.71      1.12 o
   0  -1   9        6.37        4.63      0.32 o
   1  -1   9      205.48      205.66      1.88 o
   2  -1   9      667.94      625.74      6.04 o
   3  -1   9      376.79      350.24      4.01 o
   4  -1   9       30.76       31.50      1.34 o
   5  -1   9       39.46       41.69      1.43 o
   6  -1   9        3.67        3.40      0.38 o
   7  -1   9        0.16        0.46      0.45 o
   8  -1   9       21.69       20.60      1.24 o
   9  -1   9       44.51       47.47      1.84 o
  10  -1   9        1.03        1.84      0.85 o
  -8   0   9        4.30        6.82      2.01 o
  -7   0   9        1.37        1.80      0.56 o
  -6   0   9        0.00        0.14      0.41 o
  -5   0   9        1.45        1.42      0.50 o
  -4   0   9        3.66        2.43      0.46 o
  -3   0   9      131.09      124.03      2.10 o
  -2   0   9       13.29       12.69      0.59 o
  -1   0   9       19.96       21.01      0.62 o
   0   0   9      285.50      285.32      3.32 o
   1   0   9       40.20       34.28      0.65 o
   2   0   9       83.56       74.11      1.40 o
   3   0   9        5.07        4.73      0.34 o
   4   0   9      153.56      145.12      2.15 o
   5   0   9       23.72       22.12      0.68 o
   6   0   9       23.70       18.98      0.75 o
   7   0   9       14.03       11.75      0.78 o
   8   0   9        0.77        0.47      0.56 o
   9   0   9       68.29       69.06      2.12 o
  10   0   9        6.16        9.49      1.03 o
  -8   1   9        3.56        4.63      0.85 o
  -7   1   9        1.21        0.63      0.59 o
  -6   1   9        0.51        0.51      0.46 o
  -5   1   9        6.18        6.39      0.61 o
  -4   1   9       99.22       97.41      2.85 o
  -3   1   9      372.16      345.54      5.31 o
  -2   1   9      145.14      139.91      1.95 o
  -1   1   9        1.21        1.25      0.27 o
   0   1   9      178.85      186.94      2.47 o
   1   1   9      662.66      688.57      6.62 o
   2   1   9      162.80      161.47      1.63 o
   3   1   9        5.71        5.96      0.29 o
   4   1   9       73.78       80.90      1.43 o
   5   1   9      155.78      145.26      2.48 o
   6   1   9       16.45       13.66      0.71 o
   7   1   9        9.16        8.81      0.85 o
   8   1   9        0.43        0.20      0.57 o
   9   1   9       15.05       12.98      2.72 o
  10   1   9        3.46        2.38      0.75 o
  11   1   9        0.01       -0.71      0.71 o
  -8   2   9        1.21       -0.12      0.67 o
  -7   2   9        3.62        2.68      0.91 o
  -6   2   9       11.44       11.14      0.98 o
  -5   2   9       17.74       16.23      0.92 o
  -4   2   9       61.75       57.39      1.51 o
  -3   2   9      114.47      104.88      1.86 o
  -2   2   9       32.79       32.28      1.07 o
  -1   2   9       14.91       14.19      0.81 o
   0   2   9      205.72      217.55      2.39 o
   1   2   9      392.60      365.02      3.69 o
   2   2   9      184.67      188.04      1.87 o
   3   2   9       13.99       15.11      0.62 o
   4   2   9        2.43        5.63      0.46 o
   5   2   9        3.94        4.55      0.44 o
   6   2   9      204.26      191.51      2.74 o
   7   2   9        3.41        1.16      0.63 o
   8   2   9        1.29        2.28      0.63 o
   9   2   9        1.83        2.16      0.77 o
  10   2   9        6.81        6.92      1.06 o
  11   2   9        0.79        0.49      0.77 o
  -7   3   9        4.23        5.02      0.85 o
  -6   3   9       13.99       14.19      0.95 o
  -5   3   9        0.08        0.66      0.44 o
  -4   3   9        8.21        8.41      0.59 o
  -3   3   9        9.46       10.15      0.73 o
  -2   3   9        1.03        1.05      0.30 o
  -1   3   9        3.25        3.81      0.50 o
   0   3   9      218.50      219.66      2.67 o
   1   3   9      346.25      353.95      3.60 o
   2   3   9       95.55       91.64      1.16 o
   3   3   9       40.59       42.09      0.77 o
   4   3   9      171.69      179.85      2.65 o
   5   3   9      226.60      218.18      2.71 o
   6   3   9       79.52       74.79      1.82 o
   7   3   9       43.66       41.32      1.35 o
   8   3   9        7.90        6.50      0.73 o
   9   3   9        5.72        4.31      0.92 o
  10   3   9       18.89       19.93      4.33 o
  11   3   9        4.46        5.41      1.06 o
  12   3   9        0.27       -0.18      0.82 o
  -7   4   9        1.11       -0.32      0.67 o
  -6   4   9       14.35       15.82      1.02 o
  -5   4   9       38.81       37.72      1.21 o
  -4   4   9        2.90        2.35      0.43 o
  -3   4   9        8.06        6.80      0.53 o
  -2   4   9       66.53       63.43      1.31 o
  -1   4   9        3.36        3.68      0.33 o
   0   4   9       71.25       71.72      1.19 o
   1   4   9        2.13        2.89      0.39 o
   2   4   9        0.18        0.30      0.15 o
   3   4   9        1.22        3.54      0.29 o
   4   4   9       38.77       46.84      1.24 o
   5   4   9      273.70      259.50      3.10 o
   6   4   9       39.70       38.88      1.12 o
   7   4   9      446.93      425.08      5.66 o
   8   4   9       91.71       92.63      2.20 o
   9   4   9        0.06       -0.20      0.46 o
  10   4   9       26.76       25.86      1.27 o
  11   4   9       22.89       25.99      2.01 o
  12   4   9        8.43       12.10      2.21 o
  -7   5   9        0.33        0.73      0.70 o
  -6   5   9        1.25        0.69      0.59 o
  -5   5   9       10.69        9.07      0.65 o
  -4   5   9        0.15       -0.16      0.40 o
  -3   5   9        7.66        7.69      0.59 o
  -2   5   9       70.79       71.51      1.47 o
  -1   5   9       49.00       49.71      1.01 o
   0   5   9      403.12      409.14      4.66 o
   1   5   9       46.96       53.64      0.94 o
   2   5   9       25.82       31.18      0.82 o
   3   5   9       18.32       12.77      0.54 o
   4   5   9        7.80        6.09      0.33 o
   5   5   9        1.15        0.83      0.26 o
   6   5   9       65.02       66.16      1.45 o
   7   5   9       71.11       67.84      1.55 o
   8   5   9       21.96       23.87      1.00 o
   9   5   9       54.07       52.02      1.48 o
  10   5   9        1.09        1.40      0.61 o
  11   5   9        1.82        1.90      0.65 o
  12   5   9        1.42        1.29      0.92 o
  -6   6   9        0.76        0.26      0.63 o
  -5   6   9        0.76        0.89      0.53 o
  -4   6   9        0.16        0.41      0.46 o
  -3   6   9       29.48       30.19      1.02 o
  -2   6   9       14.59       15.84      0.75 o
  -1   6   9       11.69       10.83      0.55 o
   0   6   9       15.00       15.59      0.59 o
   1   6   9        1.65        2.14      0.27 o
   2   6   9       66.09       67.07      1.83 o
   3   6   9       54.26       52.36      1.14 o
   4   6   9        0.58        1.48      0.23 o
   5   6   9      136.82      111.13      1.59 o
   6   6   9      306.14      282.80      4.01 o
   7   6   9      133.49      129.45      2.35 o
   8   6   9        5.03        3.52      0.55 o
   9   6   9       68.26       58.31      1.53 o
  10   6   9        5.09        5.88      0.65 o
  11   6   9        0.89       -0.30      0.50 o
  12   6   9        0.00       -0.14      0.56 o
  -5   7   9        2.17        1.73      0.63 o
  -4   7   9       14.74       14.68      0.79 o
  -3   7   9        0.74        0.09      0.41 o
  -2   7   9       50.96       51.72      1.20 o
  -1   7   9        4.22        2.58      0.38 o
   0   7   9       75.00       72.20      1.29 o
   1   7   9       22.71       23.38      1.15 o
   2   7   9       50.80       50.63      1.20 o
   3   7   9        1.39        1.44      0.32 o
   4   7   9       28.23       26.24      0.85 o
   5   7   9      398.49      380.87      4.37 o
   6   7   9      422.62      405.31      6.21 o
   7   7   9      323.41      320.10      4.54 o
   8   7   9       56.60       52.28      1.39 o
   9   7   9        3.72        3.67      0.57 o
  10   7   9        2.07        1.55      0.51 o
  11   7   9        3.33        2.21      0.57 o
  12   7   9        8.98        9.97      0.85 o
  -5   8   9        2.00        1.33      0.62 o
  -4   8   9        7.71        6.93      0.75 o
  -3   8   9       13.18       13.07      0.77 o
  -2   8   9       15.72       14.85      0.71 o
  -1   8   9        1.58        2.19      0.40 o
   0   8   9        0.97        0.15      0.29 o
   1   8   9        7.81        6.58      0.55 o
   2   8   9       52.24       53.08      1.33 o
   3   8   9       60.73       58.82      1.34 o
   4   8   9       46.67       50.33      1.42 o
   5   8   9     1561.72     1500.82     17.20 o
   6   8   9       60.93       60.55      1.40 o
   7   8   9       63.25       61.80      1.80 o
   8   8   9       16.22       15.65      0.92 o
   9   8   9        7.90        7.32      0.63 o
  10   8   9        3.40        3.66      0.59 o
  11   8   9        8.51        8.87      0.78 o
  12   8   9        6.50        7.07      0.96 o
  -4   9   9       18.62       18.43      1.15 o
  -3   9   9        0.22       -0.47      0.51 o
  -2   9   9        4.26        4.55      0.58 o
  -1   9   9        0.98        0.22      0.37 o
   0   9   9        0.07       -0.27      0.27 o
   1   9   9        0.90        1.62      0.46 o
   2   9   9       67.76       70.93      1.61 o
   3   9   9      234.19      228.44      3.43 o
   4   9   9       89.35       88.48      1.95 o
   5   9   9      324.87      325.37      4.53 o
   6   9   9      100.01       94.77      2.01 o
   7   9   9       26.14       18.74      1.28 o
   8   9   9       13.27       15.32      1.28 o
   9   9   9        0.07        0.60      0.71 o
  10   9   9        6.18        6.51      1.21 o
  11   9   9       16.88       20.07      1.28 o
  12   9   9       17.19       21.18      1.35 o
  -3  10   9       33.07       39.35      1.49 o
  -2  10   9       12.85       14.68      0.80 o
  -1  10   9       12.25       10.35      0.63 o
   0  10   9        2.17        1.46      0.55 o
   1  10   9       19.59       15.93      1.03 o
   2  10   9        6.23        4.58      0.75 o
   3  10   9       56.38       56.22      2.48 o
   4  10   9        6.06        5.23      0.73 o
   5  10   9        8.06        5.39      0.68 o
   6  10   9       10.98       14.24      1.11 o
   7  10   9        0.70        0.45      0.50 o
   8  10   9        5.44        2.62      0.85 o
   9  10   9       14.98       17.03      1.42 o
  10  10   9       11.51       13.41      1.28 o
  11  10   9        9.01       14.14      1.42 o
  -2  11   9       11.29       14.68      1.55 o
  -1  11   9       23.24       26.68      1.83 o
   0  11   9        2.27        0.64      1.13 o
   1  11   9       26.79       31.44      1.56 o
   2  11   9       11.74       11.28      0.92 o
   3  11   9        7.00        5.64      0.80 o
   4  11   9       29.44       30.91      1.39 o
   5  11   9        3.05        3.91      0.68 o
   6  11   9        0.14        0.84      0.80 o
   7  11   9       18.67       20.53      1.15 o
   8  11   9       20.88       18.52      3.32 o
   9  11   9        0.48        2.01      0.92 o
  10  11   9        3.08        4.23      1.00 o
  11  11   9        1.06        2.99      1.06 o
  -1  12   9        3.54       -0.81      0.97 o
   0  12   9        0.02       -0.82      0.82 o
   1  12   9        1.01       -0.64      0.64 o
   2  12   9       35.09       39.63      1.69 o
   3  12   9        4.73        2.97      0.77 o
   4  12   9        0.23       -0.35      0.56 o
   5  12   9        4.66        6.16      0.80 o
   6  12   9        3.00        4.47      0.77 o
   7  12   9        9.00        9.10      1.27 o
   8  12   9        0.22        0.50      0.85 o
   9  12   9        1.59        1.33      1.01 o
  10  12   9        5.72        4.53      1.14 o
   1  13   9        2.17        4.24      1.20 o
   2  13   9        3.40        3.77      1.11 o
   3  13   9        0.81        1.38      0.73 o
   4  13   9        0.55       -0.36      0.64 o
   5  13   9        0.52        1.07      0.68 o
   6  13   9        0.04       -0.61      0.61 o
   7  13   9       18.98       24.69      1.42 o
   8  13   9        0.62       -0.26      0.92 o
   9  13   9        2.40        2.39      1.91 o
   3  14   9        0.18       -0.05      1.06 o
   4  14   9        8.90        7.47      2.42 o
   5  14   9        0.00        0.10      1.00 o
   6  14   9        5.67        3.23      1.06 o
   7  14   9        0.98       -0.42      0.92 o
   8  14   9        0.36       -0.73      0.92 o
  -2  -8  10        5.60        6.32      0.97 o
  -1  -8  10        2.30        1.54      0.82 o
   0  -8  10        3.36        3.38      0.82 o
  -4  -7  10       16.14       19.45      1.26 o
  -3  -7  10       13.92       15.66      1.11 o
  -2  -7  10        0.74        0.64      0.67 o
  -1  -7  10        7.57        6.90      0.82 o
   0  -7  10       32.49       33.09      1.55 o
   1  -7  10        2.01       -0.30      0.56 o
   2  -7  10        5.64        6.40      1.11 o
   3  -7  10       13.49       19.12      1.66 o
  -5  -6  10        2.59        1.63      0.53 o
  -4  -6  10        7.13        8.10      0.73 o
  -3  -6  10       28.32       33.08      1.55 o
  -2  -6  10        0.26        0.49      0.63 o
  -1  -6  10       20.97       19.87      1.20 o
   0  -6  10        5.97        6.01      0.77 o
   1  -6  10        5.16        5.34      0.70 o
   2  -6  10       32.36       35.02      1.36 o
   3  -6  10        4.05        4.94      0.70 o
   4  -6  10        0.67       -0.03      0.57 o
   5  -6  10        0.11       -0.37      0.57 o
  -6  -5  10        0.01        0.32      0.67 o
  -5  -5  10        0.08        0.25      0.49 o
  -4  -5  10        0.21        0.39      0.46 o
  -3  -5  10        1.00        0.83      0.49 o
  -2  -5  10        8.09        9.18      0.92 o
  -1  -5  10        3.01        3.51      0.70 o
   0  -5  10       11.80        9.05      1.09 o
   1  -5  10       15.58       16.01      0.70 o
   2  -5  10        5.89        7.09      0.60 o
   3  -5  10        0.10        0.18      0.40 o
   4  -5  10        6.80        7.90      0.61 o
   5  -5  10        0.23        0.35      0.42 o
   6  -5  10       21.76       25.65      1.00 o
  -7  -4  10        3.86        4.99      0.85 o
  -6  -4  10        2.77        2.88      0.68 o
  -5  -4  10        2.75        2.96      0.51 o
  -4  -4  10        8.83        6.27      0.56 o
  -3  -4  10       42.90       42.37      1.62 o
  -2  -4  10       45.83       41.54      1.04 o
  -1  -4  10       56.35       53.47      1.44 o
   0  -4  10        6.49        7.16      0.61 o
   1  -4  10       17.87       22.16      0.73 o
   2  -4  10       10.79        9.82      0.48 o
   3  -4  10       13.88       12.70      0.71 o
   4  -4  10        5.88        6.62      0.54 o
   5  -4  10        0.00        0.24      0.37 o
   6  -4  10       18.33       19.98      0.86 o
   7  -4  10       34.05       39.21      1.30 o
  -7  -3  10        8.50       10.81      0.95 o
  -6  -3  10       10.21        9.24      0.71 o
  -5  -3  10       48.89       51.75      1.41 o
  -4  -3  10       28.85       25.59      0.98 o
  -3  -3  10        6.88        6.03      0.52 o
  -2  -3  10      122.41      109.83      1.81 o
  -1  -3  10      131.05      121.44      2.05 o
   0  -3  10       66.37       64.98      1.58 o
   1  -3  10        5.46        4.50      0.38 o
   2  -3  10       51.61       53.67      1.04 o
   3  -3  10       81.81       77.95      1.41 o
   4  -3  10       21.79       20.46      0.82 o
   5  -3  10        0.57        0.22      0.34 o
   6  -3  10        0.35        0.45      0.42 o
   7  -3  10        0.08       -0.02      0.47 o
   8  -3  10        0.44       -0.19      0.84 o
  -7  -2  10        6.51        8.62      0.83 o
  -6  -2  10       31.01       30.30      1.17 o
  -5  -2  10       19.79       24.18      0.96 o
  -4  -2  10       28.86       32.12      1.08 o
  -3  -2  10       41.46       41.77      1.15 o
  -2  -2  10       15.44       11.32      0.59 o
  -1  -2  10      157.77      143.91      2.30 o
   0  -2  10       40.73       36.37      1.12 o
   1  -2  10      104.05      108.21      2.08 o
   2  -2  10      311.04      298.83      3.40 o
   3  -2  10        1.88        1.27      0.35 o
   4  -2  10      135.19      121.40      1.87 o
   5  -2  10       59.15       52.14      1.31 o
   6  -2  10        4.37        5.31      0.55 o
   7  -2  10       23.58       23.96      1.00 o
   8  -2  10        8.78        8.86      0.69 o
   9  -2  10        3.87        4.76      0.63 o
  -7  -1  10        1.84        1.28      0.65 o
  -6  -1  10       35.34       33.83      1.69 o
  -5  -1  10        0.09       -0.04      0.42 o
  -4  -1  10        0.94        0.05      0.49 o
  -3  -1  10       27.30       27.29      0.92 o
  -2  -1  10        9.19       10.31      0.57 o
  -1  -1  10       51.83       57.33      2.65 o
   0  -1  10      205.34      199.21      2.81 o
   1  -1  10      165.02      158.50      1.93 o
   2  -1  10      357.94      355.83      3.88 o
   3  -1  10      157.15      151.22      2.11 o
   4  -1  10       88.85       76.27      1.78 o
   5  -1  10        1.77        1.35      0.49 o
   6  -1  10        4.32        5.59      1.03 o
   7  -1  10        0.38       -0.34      0.41 o
   8  -1  10        7.70        7.14      0.66 o
   9  -1  10        4.14        4.98      1.08 o
  10  -1  10        3.97        3.42      1.81 o
  -7   0  10       19.05       19.69      1.09 o
  -6   0  10        1.79        2.42      0.53 o
  -5   0  10        3.54        2.42      0.49 o
  -4   0  10       16.02       19.12      0.99 o
  -3   0  10        0.07       -0.33      0.34 o
  -2   0  10        0.01       -0.32      0.32 o
  -1   0  10        0.34        0.28      0.32 o
   0   0  10      210.12      200.31      3.04 o
   1   0  10     1569.06     1574.52     17.78 o
   2   0  10        4.26        3.07      0.31 o
   3   0  10      256.57      243.98      3.36 o
   4   0  10        0.06       -0.47      0.51 o
   5   0  10       45.55       41.87      1.21 o
   6   0  10       50.61       45.88      1.27 o
   7   0  10       16.32       14.57      1.25 o
   8   0  10       75.49       79.52      1.75 o
   9   0  10      102.93       97.21      2.58 o
  10   0  10        1.01        1.55      0.73 o
  -7   1  10        6.50        5.15      0.85 o
  -6   1  10        0.84        0.24      0.56 o
  -5   1  10       37.00       34.42      1.24 o
  -4   1  10       24.80       22.65      0.86 o
  -3   1  10        2.81        3.31      0.50 o
  -2   1  10      212.53      207.74      3.23 o
  -1   1  10       62.02       62.29      1.14 o
   0   1  10        0.21       -0.45      0.45 o
   1   1  10      751.51      770.52     11.39 o
   2   1  10      162.56      150.11      2.62 o
   3   1  10       42.00       47.34      1.08 o
   4   1  10      176.95      166.92      2.47 o
   5   1  10       43.14       38.57      1.09 o
   6   1  10       21.82       19.97      1.01 o
   7   1  10      169.57      146.60      3.74 o
   8   1  10       67.91       69.31      2.41 o
   9   1  10       34.46       34.86      1.83 o
  10   1  10        0.00       -0.41      0.64 o
  11   1  10        1.09       -0.13      0.79 o
  -7   2  10        1.07        1.86      0.91 o
  -6   2  10        0.32        0.15      0.53 o
  -5   2  10        9.42        9.15      0.80 o
  -4   2  10        7.19        7.39      0.65 o
  -3   2  10       55.13       52.57      1.48 o
  -2   2  10      136.26      141.84      2.04 o
  -1   2  10        0.13        0.05      0.24 o
   0   2  10       11.51       13.88      0.69 o
   1   2  10        3.32        1.81      0.26 o
   2   2  10       12.25       10.49      0.40 o
   3   2  10       10.09       11.85      0.48 o
   4   2  10        6.52        4.25      0.36 o
   5   2  10       27.87       27.06      0.75 o
   6   2  10      106.79       92.06      1.65 o
   7   2  10      250.09      220.30      4.83 o
   8   2  10       13.78       10.26      1.06 o
   9   2  10        0.11       -0.04      0.63 o
  10   2  10        0.18       -0.50      0.71 o
  11   2  10        1.75        2.25      0.92 o
  -7   3  10        1.56        0.20      0.67 o
  -6   3  10        1.86        2.06      0.59 o
  -5   3  10       27.34       28.22      1.24 o
  -4   3  10        8.35        7.17      0.73 o
  -3   3  10      218.90      234.67      3.47 o
  -2   3  10       62.78       54.87      1.27 o
  -1   3  10       35.98       33.29      0.92 o
   0   3  10       53.96       53.88      1.26 o
   1   3  10        1.04        0.64      0.22 o
   2   3  10       49.58       48.36      0.85 o
   3   3  10        8.28        8.32      0.47 o
   4   3  10      231.15      219.15      2.77 o
   5   3  10       17.88       24.53      0.71 o
   6   3  10        0.27        1.21      0.28 o
   7   3  10      152.41      131.72      2.74 o
   8   3  10       39.99       37.66      1.39 o
   9   3  10        8.93       10.57      1.21 o
  10   3  10        0.07       -0.63      0.63 o
  11   3  10        0.03       -0.77      0.77 o
  -6   4  10        0.82       -0.47      0.63 o
  -5   4  10        0.82        0.03      0.50 o
  -4   4  10        2.58        0.81      0.52 o
  -3   4  10        3.45        2.10      0.43 o
  -2   4  10      195.81      196.15      2.97 o
  -1   4  10       37.78       38.50      1.02 o
   0   4  10        3.57        4.27      0.37 o
   1   4  10       22.74       22.41      0.67 o
   2   4  10       11.93       10.79      0.88 o
   3   4  10      202.85      209.97      2.93 o
   4   4  10       36.84       31.78      0.96 o
   5   4  10       38.99       36.59      0.90 o
   6   4  10       57.94       46.26      1.22 o
   7   4  10       67.24       62.86      1.48 o
   8   4  10       10.43        8.87      0.76 o
   9   4  10       10.87        8.77      0.81 o
  10   4  10        0.42       -0.05      0.53 o
  11   4  10        0.04       -0.20      0.77 o
  12   4  10        4.45        6.31      1.20 o
  -6   5  10        1.58        1.53      0.67 o
  -5   5  10        0.73       -0.26      0.49 o
  -4   5  10        1.14        0.49      0.46 o
  -3   5  10       59.76       55.04      1.37 o
  -2   5  10       23.48       21.24      0.90 o
  -1   5  10        0.31        1.27      0.48 o
   0   5  10        8.49       10.16      0.49 o
   1   5  10        0.03        0.37      0.23 o
   2   5  10       73.85       74.34      1.42 o
   3   5  10       83.70       86.32      1.69 o
   4   5  10       71.11       69.77      1.48 o
   5   5  10      205.72      206.59      2.68 o
   6   5  10      153.80      144.96      2.48 o
   7   5  10       28.86       29.38      1.04 o
   8   5  10       48.20       42.27      1.28 o
   9   5  10        6.11        7.60      0.67 o
  10   5  10        8.89        7.27      1.02 o
  11   5  10        0.02       -0.30      0.50 o
  12   5  10       10.69       14.56      1.40 o
  -5   6  10        4.55        3.06      0.71 o
  -4   6  10        6.90        5.71      0.63 o
  -3   6  10        3.60        2.40      0.51 o
  -2   6  10      109.67      106.93      2.03 o
  -1   6  10       37.49       41.93      1.39 o
   0   6  10        2.70        2.08      0.35 o
   1   6  10        3.36        3.67      0.30 o
   2   6  10      207.24      194.62      3.40 o
   3   6  10       31.63       32.12      0.90 o
   4   6  10        8.43        7.54      0.58 o
   5   6  10       13.85       15.05      0.62 o
   6   6  10        8.32        8.01      0.59 o
   7   6  10       36.72       33.11      1.08 o
   8   6  10       20.24       18.92      0.88 o
   9   6  10       14.58       15.31      0.85 o
  10   6  10        0.11        0.59      0.52 o
  11   6  10       14.07       15.52      0.99 o
  12   6  10        2.78        2.57      0.69 o
  -5   7  10        0.10        0.06      0.91 o
  -4   7  10        7.74        7.18      0.68 o
  -3   7  10        3.97        4.10      0.58 o
  -2   7  10        3.20        3.46      0.52 o
  -1   7  10       99.29       97.98      1.90 o
   0   7  10       94.18       97.18      1.61 o
   1   7  10        1.49        2.79      0.37 o
   2   7  10      221.72      222.69      3.29 o
   3   7  10      241.26      211.78      5.87 o
   4   7  10       78.26       77.82      1.54 o
   5   7  10       43.65       35.89      0.97 o
   6   7  10        2.36        2.95      0.53 o
   7   7  10        3.28        2.95      0.53 o
   8   7  10       21.10       20.64      1.05 o
   9   7  10        6.36        6.98      0.63 o
  10   7  10        0.02        0.73      0.49 o
  11   7  10        9.16        9.29      0.82 o
  12   7  10        2.72        2.53      0.73 o
  -4   8  10       16.47       18.67      1.15 o
  -3   8  10        2.14        0.64      0.51 o
  -2   8  10       27.34       26.00      1.07 o
  -1   8  10       34.95       36.98      0.99 o
   0   8  10       13.34       10.97      0.60 o
   1   8  10       28.28       28.70      1.22 o
   2   8  10        8.01        6.50      0.56 o
   3   8  10       84.96       81.30      1.65 o
   4   8  10       71.85       70.39      1.80 o
   5   8  10      292.51      298.26      4.90 o
   6   8  10      108.53      117.38      2.49 o
   7   8  10       32.42       26.57      1.09 o
   8   8  10       15.99       13.02      0.85 o
   9   8  10        0.07       -0.40      0.40 o
  10   8  10        0.36        0.52      0.49 o
  11   8  10        5.86        6.61      0.75 o
  12   8  10        0.10        0.26      0.59 o
  -3   9  10        0.05       -0.09      0.61 o
  -2   9  10       36.18       36.71      1.18 o
  -1   9  10       29.55       30.31      0.94 o
   0   9  10        7.75        7.01      0.69 o
   1   9  10        1.40        0.49      0.43 o
   2   9  10        0.05       -0.14      0.40 o
   3   9  10      243.03      249.28      3.73 o
   4   9  10       23.72       25.68      1.00 o
   5   9  10      266.30      273.67      4.58 o
   6   9  10      102.12       97.41      2.22 o
   7   9  10       12.24       10.47      0.80 o
   8   9  10        6.80        7.30      0.71 o
   9   9  10        0.03        0.10      0.71 o
  10   9  10        3.54        4.35      1.21 o
  11   9  10        5.88        5.23      0.89 o
  12   9  10       36.33       51.02      2.01 o
  -3  10  10        5.43        5.77      0.83 o
  -2  10  10        0.03       -0.56      0.56 o
  -1  10  10       19.86       19.51      1.05 o
   0  10  10        7.64        8.56      0.74 o
   1  10  10        2.08        2.11      0.54 o
   2  10  10        9.28        8.43      0.66 o
   3  10  10      150.24      152.61      3.65 o
   4  10  10       59.15       61.26      2.26 o
   5  10  10        5.55        6.18      0.77 o
   6  10  10        4.39        3.75      2.32 o
   7  10  10       10.74        9.39      1.14 o
   8  10  10       33.60       29.75      1.78 o
   9  10  10       15.87       15.00      1.42 o
  10  10  10       11.54       13.56      1.42 o
  11  10  10        0.02        0.54      0.92 o
  -2  11  10        0.03        0.81      1.61 o
  -1  11  10        0.17       -0.17      0.92 o
   0  11  10        0.00       -0.97      0.99 o
   1  11  10       21.95       22.62      1.27 o
   2  11  10        3.36        4.23      0.80 o
   3  11  10       15.62       15.01      1.03 o
   4  11  10        1.75        0.79      0.57 o
   5  11  10        3.95        3.22      0.95 o
   6  11  10        5.16        4.87      1.81 o
   7  11  10        0.05       -0.60      0.71 o
   8  11  10        3.18        4.29      1.21 o
   9  11  10       50.62       57.63      3.83 o
  10  11  10       17.33       21.76      1.71 o
  11  11  10        2.29        1.57      1.06 o
   0  12  10        0.00       -0.58      1.21 o
   1  12  10       20.09       22.41      1.43 o
   2  12  10        0.72        1.20      1.05 o
   3  12  10        6.73        8.00      0.92 o
   4  12  10        6.26        5.85      0.85 o
   5  12  10        1.25        1.61      0.68 o
   6  12  10        4.89        3.57      1.25 o
   7  12  10        8.85        8.48      1.20 o
   8  12  10        9.48       11.62      2.62 o
   9  12  10       22.94       24.87      1.85 o
  10  12  10        0.04        0.06      0.92 o
   1  13  10        0.08        0.12      1.01 o
   2  13  10        3.20        1.62      1.06 o
   3  13  10        0.74       -0.64      0.64 o
   4  13  10       12.83       11.33      1.53 o
   5  13  10        7.95       10.38      1.07 o
   6  13  10       15.76       14.20      1.35 o
   7  13  10        0.85        0.14      0.92 o
   8  13  10        0.04        0.10      1.00 o
   9  13  10        2.76        1.74      1.06 o
   4  14  10        0.86        0.70      1.71 o
   5  14  10        0.64        0.81      1.51 o
   6  14  10        2.27        2.25      1.11 o
   7  14  10        0.96       -0.82      0.82 o
  -2  -7  11        3.24        4.17      0.82 o
  -1  -7  11        6.05        4.50      0.82 o
   0  -7  11       10.21       10.19      0.97 o
   1  -7  11        0.24       -0.40      1.01 o
  -4  -6  11        6.04        5.83      1.11 o
  -3  -6  11        0.37        0.88      0.77 o
  -2  -6  11        3.70        2.10      0.77 o
  -1  -6  11       14.15       15.81      1.11 o
   0  -6  11        0.89        0.20      0.63 o
   1  -6  11        3.55        4.30      0.82 o
   2  -6  11       31.67       42.61      1.53 o
   3  -6  11       61.68       81.13      2.15 o
   4  -6  11        0.23       -0.64      0.75 o
  -5  -5  11        3.11        2.47      1.71 o
  -4  -5  11       31.74       34.54      1.91 o
  -3  -5  11       28.21       23.93      1.81 o
  -2  -5  11       22.13       22.71      1.35 o
  -1  -5  11        1.19        0.65      0.63 o
   0  -5  11        0.07       -0.40      0.60 o
   1  -5  11       42.44       52.30      3.12 o
   2  -5  11        0.87       -0.45      1.01 o
   3  -5  11       37.29       46.47      1.34 o
   4  -5  11       40.78       44.20      1.32 o
   5  -5  11       17.49       25.37      1.22 o
  -6  -4  11       22.07       24.81      1.45 o
  -5  -4  11        9.54        9.22      0.85 o
  -4  -4  11        2.15        1.01      0.85 o
  -3  -4  11        6.93        8.44      0.73 o
  -2  -4  11       18.54       20.53      0.99 o
  -1  -4  11        0.04       -0.09      0.38 o
   0  -4  11        1.30        1.41      0.46 o
   1  -4  11       12.44       16.82      0.89 o
   2  -4  11        5.29        5.62      0.56 o
   3  -4  11        6.87        7.22      0.60 o
   4  -4  11       12.18       14.61      0.94 o
   5  -4  11       30.60       32.93      1.18 o
   6  -4  11        2.74        2.18      0.59 o
  -6  -3  11        1.29        1.01      0.61 o
  -5  -3  11        8.77        7.63      0.69 o
  -4  -3  11       37.36       40.21      1.22 o
  -3  -3  11       38.51       34.43      1.37 o
  -2  -3  11        3.38        3.01      0.56 o
  -1  -3  11        1.23        3.09      0.78 o
   0  -3  11       58.79       64.29      1.59 o
   1  -3  11        0.71        0.50      0.38 o
   2  -3  11        1.34        0.89      0.38 o
   3  -3  11        0.03        0.22      0.49 o
   4  -3  11       26.27       24.90      0.95 o
   5  -3  11        3.87        3.66      0.53 o
   6  -3  11       10.88       11.75      0.81 o
   7  -3  11        0.78        1.06      0.53 o
  -6  -2  11        0.70        0.53      0.56 o
  -5  -2  11        0.70        0.66      0.47 o
  -4  -2  11        7.10        5.66      0.59 o
  -3  -2  11        8.44        7.81      0.74 o
  -2  -2  11       19.17       20.31      0.84 o
  -1  -2  11        6.12        6.22      0.66 o
   0  -2  11       29.45       27.85      1.00 o
   1  -2  11       94.01      101.55      1.75 o
   2  -2  11       14.73       14.51      0.59 o
   3  -2  11       17.05       18.63      1.80 o
   4  -2  11        0.24        0.13      0.39 o
   5  -2  11        0.34        0.15      0.39 o
   6  -2  11       19.87       21.31      0.89 o
   7  -2  11        0.07        0.23      0.42 o
   8  -2  11        0.01       -0.52      0.52 o
  -6  -1  11        0.43        1.01      0.51 o
  -5  -1  11       23.00       24.22      1.08 o
  -4  -1  11       70.51       66.13      1.56 o
  -3  -1  11       24.46       24.77      0.94 o
  -2  -1  11       31.61       32.33      1.04 o
  -1  -1  11      104.46       98.10      2.20 o
   0  -1  11       66.20       66.16      2.31 o
   1  -1  11       12.93       15.67      0.69 o
   2  -1  11        0.02        0.58      0.24 o
   3  -1  11        4.95        4.82      0.46 o
   4  -1  11       48.71       49.11      1.26 o
   5  -1  11        0.32       -0.19      0.33 o
   6  -1  11        8.24        7.03      0.62 o
   7  -1  11        1.59        0.83      0.52 o
   8  -1  11        2.28        3.04      0.54 o
   9  -1  11        5.02        7.85      0.70 o
  -6   0  11       12.33       12.66      0.93 o
  -5   0  11        6.20        6.72      0.63 o
  -4   0  11       22.15       23.26      0.94 o
  -3   0  11       40.94       42.66      1.36 o
  -2   0  11        9.40       10.41      0.73 o
  -1   0  11       20.85       17.36      0.91 o
   0   0  11       67.87       67.14      1.50 o
   1   0  11      111.33      112.95      3.23 o
   2   0  11      169.63      175.91      2.66 o
   3   0  11      240.96      239.01      3.36 o
   4   0  11       30.73       31.46      1.03 o
   5   0  11       20.64       18.87      0.85 o
   6   0  11       30.81       29.85      1.09 o
   7   0  11        5.21        3.16      0.56 o
   8   0  11        8.19        8.66      0.69 o
   9   0  11        3.55        2.82      0.80 o
  10   0  11        1.66        1.08      0.80 o
  -6   1  11       18.79       19.01      1.35 o
  -5   1  11        7.94        7.00      0.63 o
  -4   1  11        0.49       -0.56      0.56 o
  -3   1  11        0.44        0.20      0.37 o
  -2   1  11       10.96       12.26      0.67 o
  -1   1  11      265.33      259.72      5.46 o
   0   1  11       47.75       48.83      1.68 o
   1   1  11      224.45      219.42      4.15 o
   2   1  11      162.59      156.04      2.26 o
   3   1  11        0.07       -0.03      0.34 o
   4   1  11       37.79       28.61      0.92 o
   5   1  11       34.78       32.03      0.98 o
   6   1  11       20.25       18.08      0.85 o
   7   1  11        1.83        0.70      0.69 o
   8   1  11        0.27       -0.44      1.21 o
   9   1  11        2.43        1.12      1.21 o
  10   1  11        0.41       -0.61      0.61 o
  -6   2  11        0.79        0.64      1.21 o
  -5   2  11       38.45       41.21      1.48 o
  -4   2  11       46.35       44.74      1.48 o
  -3   2  11        0.14       -0.06      0.37 o
  -2   2  11        0.86        0.59      0.35 o
  -1   2  11      285.29      288.13      3.50 o
   0   2  11      132.62      130.24      3.51 o
   1   2  11       28.46       29.39      0.83 o
   2   2  11        6.15        6.26      0.39 o
   3   2  11       57.09       47.81      1.02 o
   4   2  11        2.11        1.04      0.34 o
   5   2  11        2.25        6.29      0.47 o
   6   2  11        3.53        3.85      0.42 o
   7   2  11        9.93       13.98      0.73 o
   8   2  11      114.60      102.96      3.06 o
   9   2  11        0.42       -0.40      0.81 o
  10   2  11        1.16        1.63      0.82 o
  11   2  11        0.54        0.60      1.61 o
  -6   3  11        0.17       -0.63      0.63 o
  -5   3  11        0.28       -0.47      0.50 o
  -4   3  11        1.10        1.42      0.53 o
  -3   3  11        0.26        0.53      0.44 o
  -2   3  11       43.25       42.06      1.17 o
  -1   3  11        5.84        4.81      0.69 o
   0   3  11       26.34       26.38      1.22 o
   1   3  11      125.97      134.95      1.87 o
   2   3  11      179.95      174.38      3.09 o
   3   3  11      119.35      118.64      1.98 o
   4   3  11       90.94       77.79      1.35 o
   5   3  11      424.09      364.36      4.30 o
   6   3  11      206.28      170.60      2.36 o
   7   3  11        6.29        5.01      0.57 o
   8   3  11        8.35        7.37      0.77 o
   9   3  11        0.76        2.87      0.77 o
  10   3  11       20.99       26.35      1.63 o
  11   3  11        4.12        4.96      1.11 o
  -6   4  11        1.74        1.04      0.82 o
  -5   4  11        8.89        8.74      0.83 o
  -4   4  11        0.54        0.60      0.53 o
  -3   4  11       36.74       37.39      1.95 o
  -2   4  11        5.01        6.49      0.74 o
  -1   4  11       28.20       32.59      0.98 o
   0   4  11       21.53       19.68      0.75 o
   1   4  11        2.14        2.01      0.31 o
   2   4  11      165.33      165.73      3.02 o
   3   4  11       97.02       91.88      1.65 o
   4   4  11      155.81      130.85      2.12 o
   5   4  11      266.41      240.05      3.04 o
   6   4  11        2.84        5.46      0.42 o
   7   4  11        7.11        7.48      1.05 o
   8   4  11       51.37       43.71      1.30 o
   9   4  11        0.30        0.28      0.44 o
  10   4  11        0.17        0.00      0.71 o
  11   4  11       23.12       31.18      1.83 o
  -5   5  11        5.01        5.81      1.51 o
  -4   5  11        7.06        5.61      0.72 o
  -3   5  11       15.19       15.33      0.84 o
  -2   5  11        7.09        5.70      0.54 o
  -1   5  11       25.80       25.48      0.90 o
   0   5  11        8.53        9.97      0.51 o
   1   5  11      113.01      110.89      2.99 o
   2   5  11        6.15        4.55      0.42 o
   3   5  11       47.82       45.15      1.39 o
   4   5  11       14.79       19.06      0.81 o
   5   5  11       36.98       31.53      1.14 o
   6   5  11        6.22        6.63      0.48 o
   7   5  11        4.58        2.00      0.47 o
   8   5  11        1.58        0.56      0.42 o
   9   5  11       19.10       18.13      1.45 o
  10   5  11       10.44       13.58      0.90 o
  11   5  11        1.87        3.01      0.65 o
  -5   6  11        9.52        9.96      2.21 o
  -4   6  11       27.01       26.64      1.60 o
  -3   6  11        1.23        1.39      0.73 o
  -2   6  11       12.08       12.87      0.75 o
  -1   6  11        4.12        4.58      0.52 o
   0   6  11       14.09       12.00      0.57 o
   1   6  11        8.68        8.44      0.56 o
   2   6  11       14.49       13.13      0.67 o
   3   6  11       33.97       26.62      1.13 o
   4   6  11      246.08      223.73      3.20 o
   5   6  11       21.10       20.64      0.75 o
   6   6  11        3.67        2.57      0.40 o
   7   6  11        5.49        4.83      0.57 o
   8   6  11       11.04        9.37      0.69 o
   9   6  11       40.43       42.74      1.35 o
  10   6  11       39.35       40.81      1.56 o
  11   6  11        2.99        3.35      0.65 o
  12   6  11        2.83        0.08      0.92 o
  -4   7  11       14.58       16.51      1.07 o
  -3   7  11        0.26       -0.47      0.47 o
  -2   7  11       20.00       19.36      0.90 o
  -1   7  11       25.50       27.54      1.00 o
   0   7  11       84.46       89.79      1.57 o
   1   7  11        5.51        8.00      0.64 o
   2   7  11       21.30       24.13      0.87 o
   3   7  11       13.24       12.05      0.65 o
   4   7  11        4.67        4.21      0.57 o
   5   7  11       14.34       10.90      0.64 o
   6   7  11        0.03       -0.11      0.32 o
   7   7  11        0.63        1.44      0.50 o
   8   7  11        7.29        6.15      0.61 o
   9   7  11       27.38       29.11      1.21 o
  10   7  11        3.94        5.75      0.69 o
  11   7  11       13.85       13.97      0.92 o
  12   7  11       14.88       19.63      1.34 o
  -4   8  11        1.44        0.37      0.61 o
  -3   8  11       26.61       30.17      1.19 o
  -2   8  11        7.91        7.69      0.84 o
  -1   8  11       31.23       34.28      1.06 o
   0   8  11       61.99       60.68      1.26 o
   1   8  11       27.20       27.68      1.31 o
   2   8  11       14.97       14.20      0.77 o
   3   8  11      162.12      142.37      7.34 o
   4   8  11      109.44      104.54      3.69 o
   5   8  11        0.01        0.30      0.44 o
   6   8  11        0.01        0.12      0.34 o
   7   8  11       11.58       14.85      0.92 o
   8   8  11        0.58        0.29      0.73 o
   9   8  11       23.32       28.80      1.25 o
  10   8  11        7.72        7.58      0.78 o
  11   8  11       10.56       11.60      0.92 o
  -3   9  11       12.60       11.98      0.97 o
  -2   9  11        0.67        1.49      0.54 o
  -1   9  11        6.39        7.03      0.66 o
   0   9  11       20.19       20.13      0.97 o
   1   9  11       11.96       12.31      0.77 o
   2   9  11        0.01       -0.38      0.38 o
   3   9  11      160.83      164.78      2.77 o
   4   9  11        1.89        0.91      0.73 o
   5   9  11        7.20        7.60      1.22 o
   6   9  11      108.22       94.43      2.22 o
   7   9  11       27.90       24.67      1.12 o
   8   9  11        1.61        1.98      0.58 o
   9   9  11        2.11        1.49      0.61 o
  10   9  11        3.30        4.95      1.06 o
  11   9  11        2.49        1.12      0.83 o
  -2  10  11        1.44        1.64      0.86 o
  -1  10  11        4.39        6.04      1.80 o
   0  10  11        1.23        0.27      0.49 o
   1  10  11        8.61       11.02      0.78 o
   2  10  11        1.02        0.15      0.47 o
   3  10  11       59.33       64.80      1.66 o
   4  10  11      305.59      279.57      6.90 o
   5  10  11        0.09        0.81      0.85 o
   6  10  11        0.66        0.62      0.91 o
   7  10  11        2.69        3.22      0.85 o
   8  10  11        1.32        1.32      1.01 o
   9  10  11        2.64        3.22      1.00 o
  10  10  11        6.55        8.26      1.51 o
  11  10  11        0.15        0.10      0.82 o
  -1  11  11        6.29        7.05      2.01 o
   0  11  11       28.87       37.96      1.74 o
   1  11  11       26.96       28.18      1.50 o
   2  11  11       72.93       72.64      2.23 o
   3  11  11        4.08        3.90      0.80 o
   4  11  11      146.77      137.23      3.12 o
   5  11  11       24.45       25.12      1.63 o
   6  11  11        0.66        0.22      0.77 o
   7  11  11        9.38       10.98      1.28 o
   8  11  11        2.22        2.93      1.21 o
   9  11  11       18.85       17.44      1.57 o
  10  11  11       41.43       52.57      2.56 o
   0  12  11        2.41        2.51      1.15 o
   1  12  11        2.24        1.45      1.06 o
   2  12  11       67.06       75.34      2.35 o
   3  12  11        1.49        1.35      0.73 o
   4  12  11        0.50       -0.56      0.56 o
   5  12  11        0.08       -0.60      0.85 o
   6  12  11        0.50        0.22      0.77 o
   7  12  11       20.51       21.45      1.71 o
   8  12  11        1.07        0.91      0.92 o
   9  12  11       18.57       21.86      1.71 o
  10  12  11       41.58       63.29      2.85 o
   2  13  11        0.57        0.20      1.00 o
   3  13  11       16.12       15.66      1.63 o
   4  13  11        2.42        2.72      0.80 o
   5  13  11        0.24        0.63      0.92 o
   6  13  11        6.98        8.34      1.35 o
   7  13  11       22.31       24.07      1.85 o
   8  13  11       24.16       31.49      4.23 o
   9  13  11        0.23       -1.06      1.06 o
  -1  -6  12        1.29        0.97      0.70 o
   0  -6  12        0.47        1.01      0.67 o
   1  -6  12        0.02       -1.01      1.01 o
  -3  -5  12       23.14       28.51      1.55 o
  -2  -5  12        2.01        1.50      0.77 o
  -1  -5  12        0.03       -0.45      0.63 o
   0  -5  12        1.79        2.20      1.31 o
   1  -5  12       20.81       26.98      2.21 o
   2  -5  12       49.11       61.61      2.82 o
   3  -5  12        0.47       -0.40      0.82 o
   4  -5  12        0.88       -0.47      0.82 o
  -4  -4  12        0.47       -0.16      0.63 o
  -3  -4  12        0.84        0.63      0.63 o
  -2  -4  12       15.34       16.62      0.96 o
  -1  -4  12        3.87        4.83      0.90 o
   0  -4  12        0.40       -0.40      0.46 o
   1  -4  12       19.16       24.31      2.83 o
   2  -4  12        1.18        2.52      0.71 o
   3  -4  12        2.65        2.44      0.64 o
   4  -4  12        3.04        1.59      0.59 o
   5  -4  12        0.39        0.10      0.53 o
  -5  -3  12        2.45        3.42      0.90 o
  -4  -3  12        0.35        0.62      0.53 o
  -3  -3  12        0.00       -0.46      0.46 o
  -2  -3  12        4.18        4.62      1.18 o
  -1  -3  12        0.17        0.91      0.50 o
   0  -3  12        8.75       11.54      0.77 o
   1  -3  12       10.78       10.62      1.21 o
   2  -3  12        0.20       -0.04      0.50 o
   3  -3  12        4.20        4.81      0.64 o
   4  -3  12        0.50       -0.20      0.85 o
   5  -3  12        6.05        5.93      0.62 o
   6  -3  12        2.61        3.03      0.62 o
   7  -3  12        4.20        4.38      0.64 o
  -5  -2  12        0.33        0.46      0.49 o
  -4  -2  12        0.84        0.39      0.53 o
  -3  -2  12        9.99       12.25      0.83 o
  -2  -2  12       41.11       36.00      1.48 o
  -1  -2  12        0.07       -0.41      0.41 o
   0  -2  12       45.85       54.68      1.83 o
   1  -2  12       14.16       16.50      0.97 o
   2  -2  12        0.47        0.37      0.50 o
   3  -2  12       36.96       37.67      1.37 o
   4  -2  12       49.51       49.31      1.86 o
   5  -2  12        2.37        2.19      0.48 o
   6  -2  12       12.85       14.28      0.85 o
   7  -2  12       12.30       13.90      0.85 o
   8  -2  12        9.11        9.40      0.90 o
  -6  -1  12        4.76        5.44      1.61 o
  -5  -1  12        0.69        1.01      0.47 o
  -4  -1  12        5.17        5.35      0.57 o
  -3  -1  12        5.66        4.63      0.59 o
  -2  -1  12        9.70        9.17      1.02 o
  -1  -1  12        5.18        5.63      0.66 o
   0  -1  12        5.56        4.01      0.81 o
   1  -1  12        9.54        8.25      0.67 o
   2  -1  12        5.28        8.10      0.91 o
   3  -1  12       12.70       10.74      0.58 o
   4  -1  12       66.54       60.65      1.30 o
   5  -1  12        4.11        6.21      0.56 o
   6  -1  12        1.65        0.66      0.41 o
   7  -1  12       14.95       12.52      0.79 o
   8  -1  12        0.45        0.44      0.52 o
  -6   0  12        6.43        5.68      0.83 o
  -5   0  12        1.69        1.63      0.53 o
  -4   0  12        0.11       -0.07      0.42 o
  -3   0  12        0.05       -0.40      0.41 o
  -2   0  12       19.54       17.48      0.89 o
  -1   0  12       63.83       69.37      3.02 o
   0   0  12       33.58       32.28      1.30 o
   1   0  12       41.56       39.82      1.40 o
   2   0  12       64.73       69.22      1.98 o
   3   0  12        0.87        0.37      0.44 o
   4   0  12        5.04        6.21      0.55 o
   5   0  12       24.67       24.34      0.92 o
   6   0  12        2.66        2.24      0.50 o
   7   0  12        2.81        1.68      0.46 o
   8   0  12        6.44        5.58      0.62 o
   9   0  12        1.36        1.85      0.57 o
  -6   1  12        0.10        0.40      0.59 o
  -5   1  12        1.07        1.43      0.53 o
  -4   1  12        0.02       -0.04      0.40 o
  -3   1  12        2.27        2.52      0.49 o
  -2   1  12        0.84        0.68      0.64 o
  -1   1  12      130.21      124.15      2.95 o
   0   1  12        9.65        8.27      0.81 o
   1   1  12        3.10        1.39      0.41 o
   2   1  12       69.32       71.07      2.14 o
   3   1  12      200.33      177.28      2.73 o
   4   1  12       64.53       65.07      1.43 o
   5   1  12        2.25        1.60      0.38 o
   6   1  12        1.26        0.83      0.41 o
   7   1  12        1.04        0.28      1.02 o
   8   1  12        1.79        1.89      0.56 o
   9   1  12        0.03       -0.50      0.71 o
  10   1  12        0.39        0.16      0.70 o
  -5   2  12        1.96        3.93      0.61 o
  -4   2  12       11.60       13.45      0.82 o
  -3   2  12       46.21       43.42      1.46 o
  -2   2  12        1.22       -0.04      0.61 o
  -1   2  12      178.15      183.34      3.87 o
   0   2  12      285.20      283.90      5.30 o
   1   2  12       94.07       95.00      1.95 o
   2   2  12       41.87       42.05      1.31 o
   3   2  12       33.25       29.88      0.95 o
   4   2  12        7.08        9.64      0.51 o
   5   2  12        9.41        6.73      0.53 o
   6   2  12        1.92        1.64      0.40 o
   7   2  12       18.61       19.23      0.81 o
   8   2  12        1.89        0.67      0.63 o
   9   2  12        6.96        4.42      0.92 o
  10   2  12        1.71        0.40      1.41 o
  -5   3  12       14.03       14.03      1.15 o
  -4   3  12       32.87       38.50      1.42 o
  -3   3  12       82.64       84.72      2.01 o
  -2   3  12      114.27      112.72      4.22 o
  -1   3  12       18.21       20.18      1.10 o
   0   3  12       37.66       39.70      1.24 o
   1   3  12       87.54       89.85      2.10 o
   2   3  12      101.94       91.29      2.04 o
   3   3  12       43.65       42.81      1.10 o
   4   3  12        5.25        3.73      0.41 o
   5   3  12       41.55       43.82      1.05 o
   6   3  12       27.24       23.51      0.80 o
   7   3  12      193.03      169.76      2.47 o
   8   3  12       30.46       29.13      1.35 o
   9   3  12        0.17        1.54      0.77 o
  10   3  12        4.42        5.76      1.31 o
  -5   4  12       17.57       18.74      1.30 o
  -4   4  12       13.11       14.09      1.66 o
  -3   4  12        0.48        0.33      0.53 o
  -2   4  12      220.13      232.25      4.85 o
  -1   4  12       21.38       19.02      0.84 o
   0   4  12        5.22        5.46      0.80 o
   1   4  12       22.98       21.03      0.75 o
   2   4  12      158.62      153.41      3.51 o
   3   4  12      147.31      144.55      2.78 o
   4   4  12       55.39       41.61      1.12 o
   5   4  12        0.68        1.52      0.41 o
   6   4  12       14.21       12.66      0.65 o
   7   4  12      111.44       93.91      1.65 o
   8   4  12        8.49        7.37      0.67 o
   9   4  12        0.17        0.50      0.49 o
  10   4  12        0.35        0.54      0.65 o
  11   4  12        0.26        0.34      0.70 o
  -5   5  12        3.39        4.10      1.11 o
  -4   5  12        9.21       11.23      0.88 o
  -3   5  12        3.68        3.09      0.54 o
  -2   5  12        0.82        0.99      0.76 o
  -1   5  12       40.96       41.10      1.60 o
   0   5  12        3.33        3.49      0.46 o
   1   5  12        0.73        0.36      0.38 o
   2   5  12        1.07        1.60      0.52 o
   3   5  12       34.56       36.50      1.36 o
   4   5  12       67.08       53.24      1.24 o
   5   5  12       63.79       58.85      1.67 o
   6   5  12       20.56       19.09      0.71 o
   7   5  12        0.65       -0.37      0.37 o
   8   5  12        0.77        1.30      0.47 o
   9   5  12        3.77        1.99      0.81 o
  10   5  12        1.05        0.49      0.55 o
  11   5  12        0.00       -0.65      0.65 o
  -4   6  12        5.49        5.86      0.91 o
  -3   6  12        6.91        6.86      1.05 o
  -2   6  12       15.04       15.68      0.86 o
  -1   6  12        0.21       -0.22      0.40 o
   0   6  12        3.82        4.13      0.50 o
   1   6  12       35.25       36.73      1.29 o
   2   6  12       23.99       26.94      1.11 o
   3   6  12        8.21        6.34      0.69 o
   4   6  12      134.19      118.25      2.51 o
   5   6  12        0.66        0.69      0.38 o
   6   6  12       59.45       57.91      1.39 o
   7   6  12       71.86       68.26      1.67 o
   8   6  12        2.78        1.59      0.49 o
   9   6  12        2.14        2.32      0.57 o
  10   6  12       17.43       21.93      1.08 o
  11   6  12        0.25        0.35      0.57 o
  -4   7  12        0.14       -0.59      0.59 o
  -3   7  12        0.64        0.27      0.53 o
  -2   7  12        6.19        7.63      0.67 o
  -1   7  12       13.24       12.87      0.77 o
   0   7  12        5.39        7.12      0.57 o
   1   7  12       21.02       20.99      0.90 o
   2   7  12       86.37       81.31      2.05 o
   3   7  12       37.94       36.89      1.34 o
   4   7  12       19.64       21.83      1.07 o
   5   7  12        0.09       -0.20      0.34 o
   6   7  12        1.98        2.85      0.41 o
   7   7  12       64.23       64.28      1.80 o
   8   7  12        5.26        6.38      0.63 o
   9   7  12       60.19       70.53      1.99 o
  10   7  12       53.20       62.26      2.24 o
  11   7  12        3.90        5.39      0.90 o
  -3   8  12        0.16        0.05      0.63 o
  -2   8  12        7.35        7.41      0.66 o
  -1   8  12        0.30        0.66      0.43 o
   0   8  12        6.04        5.88      0.96 o
   1   8  12       20.66       21.00      0.95 o
   2   8  12       41.96       37.58      1.41 o
   3   8  12       12.95       11.62      0.82 o
   4   8  12       19.72       16.72      0.92 o
   5   8  12        2.75        2.50      0.68 o
   6   8  12       10.20        8.88      0.64 o
   7   8  12       47.56       46.18      2.26 o
   8   8  12        0.53        0.46      0.74 o
   9   8  12       44.04       43.17      1.57 o
  10   8  12       14.12       12.88      1.13 o
  11   8  12       12.76       18.17      1.08 o
  -2   9  12        5.20        5.61      0.77 o
  -1   9  12       16.92       15.22      1.11 o
   0   9  12       20.15       21.79      1.29 o
   1   9  12       24.27       26.05      1.07 o
   2   9  12       12.83       10.88      0.73 o
   3   9  12        7.82        8.23      0.80 o
   4   9  12        7.42        7.14      0.70 o
   5   9  12        0.00       -0.14      0.44 o
   6   9  12       24.52       24.39      1.67 o
   7   9  12        2.26        1.60      0.56 o
   8   9  12        0.14       -0.06      0.53 o
   9   9  12       10.76       11.57      0.95 o
  10   9  12        0.68        0.52      0.61 o
  11   9  12       15.84       21.34      1.71 o
  -1  10  12       15.71       19.17      2.21 o
   0  10  12        6.39        7.33      0.87 o
   1  10  12        9.68        8.24      1.16 o
   2  10  12        6.78        6.85      0.67 o
   3  10  12       39.90       43.79      1.63 o
   4  10  12        9.06        7.28      0.75 o
   5  10  12       19.89       20.64      1.09 o
   6  10  12       16.26       14.15      1.35 o
   7  10  12        5.21        3.50      0.92 o
   8  10  12       23.78       22.90      1.71 o
   9  10  12        1.04        1.31      0.85 o
  10  10  12        3.12        3.70      1.06 o
  11  10  12        7.50        6.53      1.21 o
   0  11  12        5.32        5.44      2.01 o
   1  11  12       15.44       19.93      1.90 o
   2  11  12      105.29      116.22      2.93 o
   3  11  12        3.56        1.81      0.92 o
   4  11  12        1.22        1.75      0.92 o
   5  11  12       59.43       62.35      2.55 o
   6  11  12        0.67       -0.91      1.31 o
   7  11  12        6.58        5.77      2.21 o
   8  11  12        0.38        0.30      0.82 o
   9  11  12        0.54        0.30      0.85 o
  10  11  12        1.61        1.81      1.00 o
   1  12  12        0.82        0.83      1.11 o
   2  12  12       29.79       30.61      1.76 o
   3  12  12       35.40       41.50      2.35 o
   4  12  12        4.33        4.41      1.31 o
   5  12  12       10.72       10.29      1.35 o
   6  12  12        0.89        2.21      1.00 o
   7  12  12        0.01       -0.77      0.77 o
   8  12  12        0.11       -0.50      1.31 o
   9  12  12        6.85        5.27      2.42 o
   3  13  12        7.33        6.67      1.35 o
   4  13  12       21.42       25.28      2.32 o
   5  13  12        4.06        3.79      1.11 o
   6  13  12        0.79        0.95      1.06 o
   7  13  12        3.25        5.04      1.28 o
   8  13  12        6.52       11.78      1.49 o
   0  -5  13       13.96       13.89      1.41 o
  -3  -4  13       10.10       13.07      1.11 o
  -2  -4  13        2.65        3.62      0.77 o
  -1  -4  13        2.19        1.81      1.01 o
   0  -4  13       37.76       51.74      2.42 o
   1  -4  13        7.05        7.85      1.41 o
   2  -4  13       14.76       20.13      1.81 o
   3  -4  13       23.44       28.52      1.49 o
   4  -4  13        2.50        3.00      0.65 o
  -3  -3  13        0.31        0.13      0.70 o
  -2  -3  13        7.46        7.45      1.61 o
  -1  -3  13       13.12       12.87      1.06 o
   0  -3  13       33.02       41.80      1.69 o
   1  -3  13       40.07       50.53      2.82 o
   2  -3  13       25.99       26.17      2.01 o
   3  -3  13        6.22        6.82      0.80 o
   4  -3  13        0.95       -0.12      0.56 o
   5  -3  13        0.62        0.36      0.64 o
  -4  -2  13        3.14        2.32      0.65 o
  -3  -2  13        0.12        0.29      0.81 o
  -2  -2  13        2.03        1.61      0.91 o
  -1  -2  13        4.62        4.76      0.77 o
   0  -2  13      135.07      152.91      3.47 o
   1  -2  13       12.99       14.92      0.97 o
   2  -2  13       28.42       29.59      2.01 o
   3  -2  13       28.13       32.71      1.29 o
   4  -2  13        2.65        2.97      0.70 o
   5  -2  13        8.88       10.43      0.83 o
   6  -2  13       71.52       85.38      1.94 o
   7  -2  13       10.63       10.57      0.86 o
  -4  -1  13        0.02       -0.53      0.53 o
  -3  -1  13        4.14        4.31      0.77 o
  -2  -1  13       15.83       13.64      1.06 o
  -1  -1  13        4.51        5.99      1.01 o
   0  -1  13       11.69       14.90      1.06 o
   1  -1  13       12.30       10.20      0.82 o
   2  -1  13       40.22       41.88      2.42 o
   3  -1  13        8.63        9.36      0.97 o
   4  -1  13        3.09        4.24      0.64 o
   5  -1  13       26.54       27.13      0.95 o
   6  -1  13       33.55       36.65      1.22 o
   7  -1  13        7.98        9.45      0.76 o
   8  -1  13        3.10        2.81      1.11 o
  -5   0  13       14.82       15.06      1.26 o
  -4   0  13        6.17        5.90      0.92 o
  -3   0  13        4.17        3.25      0.77 o
  -2   0  13        0.34        0.78      0.63 o
  -1   0  13        0.29        0.81      0.57 o
   0   0  13        1.00        0.32      0.81 o
   1   0  13        3.53        3.81      0.63 o
   2   0  13        8.99        9.06      1.21 o
   3   0  13       42.79       49.96      2.55 o
   4   0  13        2.48        2.19      0.42 o
   5   0  13       59.61       58.08      1.32 o
   6   0  13        6.18        5.94      0.57 o
   7   0  13        0.79        1.96      0.78 o
   8   0  13        5.16        5.48      0.65 o
  -5   1  13       14.03       13.35      1.15 o
  -4   1  13       12.01       14.90      1.91 o
  -3   1  13        2.91        2.06      0.63 o
  -2   1  13        5.49        5.00      0.77 o
  -1   1  13       29.68       35.29      1.51 o
   0   1  13       30.38       33.22      1.40 o
   1   1  13        1.43        1.98      0.60 o
   2   1  13       18.19       18.52      1.61 o
   3   1  13       53.07       45.72      1.39 o
   4   1  13       47.00       45.30      1.22 o
   5   1  13        2.17        1.71      0.47 o
   6   1  13        2.39        2.64      0.70 o
   7   1  13        0.39       -0.35      0.38 o
   8   1  13        2.39        3.32      0.68 o
   9   1  13        6.87       10.14      0.79 o
  -5   2  13       23.58       27.41      1.60 o
  -4   2  13        4.25        4.57      0.71 o
  -3   2  13        0.03       -0.81      0.81 o
  -2   2  13       20.92       21.11      1.26 o
  -1   2  13       36.54       37.16      1.45 o
   0   2  13        4.63        3.68      0.63 o
   1   2  13       33.10       32.68      1.30 o
   2   2  13       52.97       53.62      1.92 o
   3   2  13        2.05        1.91      0.50 o
   4   2  13        1.89        1.45      0.44 o
   5   2  13       31.54       27.23      0.98 o
   6   2  13        6.41        5.55      0.53 o
   7   2  13       32.67       35.05      1.14 o
   8   2  13        0.90        1.89      0.51 o
   9   2  13        0.78        1.69      1.31 o
  -4   3  13       26.13       27.41      2.27 o
  -3   3  13       70.16       78.07      2.01 o
  -2   3  13       77.02       81.85      2.37 o
  -1   3  13       16.90       15.61      1.11 o
   0   3  13        0.10        0.03      0.48 o
   1   3  13       32.15       30.54      1.02 o
   2   3  13       29.43       30.03      1.15 o
   3   3  13        3.37        4.71      0.58 o
   4   3  13       21.63       21.57      0.90 o
   5   3  13       10.56        9.41      0.71 o
   6   3  13        1.51        1.30      0.37 o
   7   3  13       13.04       14.95      0.75 o
   8   3  13       12.08       13.81      0.77 o
   9   3  13       23.11       25.96      1.39 o
  10   3  13       13.76       15.43      1.15 o
  -4   4  13       17.67       19.57      1.12 o
  -3   4  13        8.29        8.97      0.83 o
  -2   4  13        1.70        1.09      0.67 o
  -1   4  13      259.94      268.54      5.27 o
   0   4  13        9.22        9.73      0.71 o
   1   4  13       12.00       12.10      0.75 o
   2   4  13       20.68       19.34      0.96 o
   3   4  13       22.21       19.46      1.12 o
   4   4  13       74.69       78.12      2.33 o
   5   4  13      188.32      171.73      2.75 o
   6   4  13        1.78        0.33      0.34 o
   7   4  13       21.28       15.50      0.68 o
   8   4  13        0.00       -0.12      0.44 o
   9   4  13        0.54        0.05      0.53 o
  10   4  13       26.72       30.49      1.78 o
  -4   5  13       27.15       25.64      2.82 o
  -3   5  13       11.27       11.92      0.95 o
  -2   5  13        4.18        4.93      1.31 o
  -1   5  13       31.89       33.44      1.27 o
   0   5  13       58.10       61.44      1.56 o
   1   5  13       46.59       44.46      2.21 o
   2   5  13        0.00        0.76      0.70 o
   3   5  13        7.02        5.82      0.70 o
   4   5  13        3.12        4.52      0.56 o
   5   5  13      271.29      238.70      3.55 o
   6   5  13        0.34       -0.07      0.33 o
   7   5  13       12.21        8.99      0.58 o
   8   5  13       32.14       33.02      1.25 o
   9   5  13        9.58        9.44      0.80 o
  10   5  13        1.08        0.42      0.56 o
  -3   6  13        6.30        6.89      0.84 o
  -2   6  13        7.80        6.72      0.65 o
  -1   6  13        7.90        6.79      0.65 o
   0   6  13        7.32        7.12      0.64 o
   1   6  13        3.36        3.67      0.77 o
   2   6  13        2.38        2.93      0.61 o
   3   6  13      186.19      177.02      3.40 o
   4   6  13       52.66       47.88      1.53 o
   5   6  13       31.79       27.52      0.94 o
   6   6  13        5.95        5.38      0.51 o
   7   6  13        0.94        0.79      0.37 o
   8   6  13        1.93        0.44      0.44 o
   9   6  13       10.00        9.83      0.85 o
  10   6  13       28.75       33.94      1.33 o
  11   6  13       19.74       27.35      1.37 o
  -3   7  13        1.44        0.46      0.61 o
  -2   7  13        3.87        1.20      0.54 o
  -1   7  13       28.59       30.76      1.12 o
   0   7  13       26.41       30.12      1.69 o
   1   7  13        4.37        4.36      0.92 o
   2   7  13       25.76       25.81      1.23 o
   3   7  13       21.55       20.68      1.08 o
   4   7  13       54.17       45.70      1.50 o
   5   7  13       35.72       32.87      1.78 o
   6   7  13       22.86       21.46      0.89 o
   7   7  13       32.70       36.87      2.03 o
   8   7  13        9.99       11.31      0.92 o
   9   7  13        0.95        1.10      0.55 o
  10   7  13        2.55        1.96      0.81 o
  11   7  13        7.76       10.26      0.92 o
  -2   8  13        4.02        1.65      0.55 o
  -1   8  13       28.66       31.25      1.14 o
   0   8  13       17.27       16.25      1.91 o
   1   8  13        5.05        4.35      0.92 o
   2   8  13       11.13       10.40      1.03 o
   3   8  13        4.66        4.59      0.68 o
   4   8  13       34.82       35.14      1.33 o
   5   8  13        4.50        6.21      0.71 o
   6   8  13       20.76       23.64      0.94 o
   7   8  13       63.23       66.86      1.95 o
   8   8  13       31.23       37.91      1.98 o
   9   8  13        7.97        8.38      0.92 o
  10   8  13        1.29        0.99      0.59 o
  11   8  13        4.28        4.54      0.80 o
  -1   9  13       18.52       21.56      1.34 o
   0   9  13       44.93       50.90      1.81 o
   1   9  13        2.57        1.92      1.21 o
   2   9  13        2.17        1.48      0.61 o
   3   9  13        0.00        0.40      0.52 o
   4   9  13       15.51       13.78      0.95 o
   5   9  13       49.49       46.92      2.04 o
   6   9  13        6.42        5.09      0.71 o
   7   9  13       73.53       78.92      2.13 o
   8   9  13        6.35        6.32      0.80 o
   9   9  13       18.42       21.44      1.30 o
  10   9  13       10.04        8.74      0.94 o
   0  10  13        1.68        2.10      0.75 o
   1  10  13        0.55       -0.04      0.70 o
   2  10  13       21.44       21.51      1.84 o
   3  10  13        2.28        2.64      0.70 o
   4  10  13       16.86       21.84      2.02 o
   5  10  13       16.92       16.10      1.00 o
   6  10  13        0.08       -0.14      0.60 o
   7  10  13       20.93       25.07      1.71 o
   8  10  13        3.55        4.05      1.00 o
   9  10  13        8.13       11.10      1.35 o
  10  10  13       17.50       21.04      1.71 o
   1  11  13        6.86        4.83      1.81 o
   2  11  13        7.11       10.24      2.11 o
   3  11  13        0.08        0.26      0.92 o
   4  11  13        5.67        6.65      1.20 o
   5  11  13        6.96       10.65      1.71 o
   6  11  13        6.74        5.68      1.41 o
   7  11  13        0.42        0.70      0.92 o
   8  11  13        0.16       -0.77      0.77 o
   9  11  13        2.12        2.01      1.51 o
   2  12  13       10.31       10.85      1.61 o
   3  12  13       15.01       10.76      1.49 o
   4  12  13        5.74        3.62      1.14 o
   5  12  13        1.23        1.32      0.97 o
   6  12  13        0.08       -0.25      0.92 o
   7  12  13        5.00        4.33      1.14 o
   8  12  13        4.73        5.08      2.11 o
   6  13  13        0.08       -0.60      1.21 o
  -1  -3  14        2.60        2.01      1.11 o
   0  -3  14       16.08       17.61      1.20 o
   1  -3  14        2.71        3.62      1.21 o
   2  -3  14       19.00       21.34      2.01 o
   3  -3  14        2.50        2.72      0.85 o
   4  -3  14        0.00       -0.53      0.53 o
  -2  -2  14       21.75       29.63      1.55 o
  -1  -2  14       52.22       60.43      3.83 o
   0  -2  14       11.62       14.86      2.32 o
   1  -2  14        8.90       12.68      1.61 o
   2  -2  14        5.71        5.44      1.21 o
   3  -2  14        9.44        9.65      1.00 o
   4  -2  14        4.53        4.32      0.75 o
   5  -2  14        2.44        1.95      0.70 o
  -3  -1  14        8.10       10.72      1.61 o
  -2  -1  14       38.93       45.03      1.74 o
  -1  -1  14        0.46        2.83      0.77 o
   0  -1  14       22.99       24.42      1.30 o
   1  -1  14       34.02       37.65      2.42 o
   2  -1  14       19.97       17.52      1.81 o
   3  -1  14       48.94       58.26      1.98 o
   4  -1  14       48.45       58.41      1.77 o
   5  -1  14        0.74        0.86      0.57 o
   6  -1  14        6.24        5.66      0.71 o
  -3   0  14        0.00       -0.63      0.63 o
  -2   0  14        2.46        1.59      0.63 o
  -1   0  14        0.57        0.74      0.63 o
   0   0  14       18.43       25.37      1.26 o
   1   0  14        2.10        2.42      1.01 o
   2   0  14        3.10        3.42      1.01 o
   3   0  14       34.98       35.89      1.91 o
   4   0  14       19.90       20.16      1.03 o
   5   0  14        7.94       10.05      0.66 o
   6   0  14        1.59       -0.44      0.44 o
   7   0  14        5.98        5.27      0.59 o
  -3   1  14       21.79       22.64      1.40 o
  -2   1  14        0.32        0.34      0.63 o
  -1   1  14        9.24        9.24      1.51 o
   0   1  14       42.57       50.24      1.74 o
   1   1  14       75.18       75.70      3.42 o
   2   1  14       26.42       24.76      2.01 o
   3   1  14      139.40      144.65      3.72 o
   4   1  14        2.05        2.42      0.46 o
   5   1  14        5.27        6.68      0.63 o
   6   1  14       18.11       22.33      0.95 o
   7   1  14       13.83       14.22      0.86 o
   8   1  14        4.19        4.19      0.59 o
  -4   2  14        7.59        7.05      1.61 o
  -3   2  14       25.71       25.85      1.81 o
  -2   2  14        5.64        4.66      1.31 o
  -1   2  14        0.74        0.08      0.91 o
   0   2  14       12.45       10.64      0.91 o
   1   2  14       66.27       70.26      3.42 o
   2   2  14        0.25       -0.60      0.60 o
   3   2  14       24.71       26.41      4.93 o
   4   2  14        1.32        0.22      0.44 o
   5   2  14        5.82        5.29      0.55 o
   6   2  14        0.28        0.42      0.41 o
   7   2  14       14.89       16.05      1.02 o
   8   2  14       21.83       20.90      0.98 o
   9   2  14        0.07       -0.20      0.55 o
  -3   3  14        4.27        2.56      0.77 o
  -2   3  14       21.54       24.36      1.40 o
  -1   3  14        0.00       -0.40      0.57 o
   0   3  14        0.30       -0.14      0.48 o
   1   3  14       19.61       21.34      1.81 o
   2   3  14       13.87       13.69      1.14 o
   3   3  14       17.64       19.45      1.31 o
   4   3  14        7.36        7.58      0.63 o
   5   3  14        0.07        0.24      0.36 o
   6   3  14        5.03        3.26      0.58 o
   7   3  14        2.31        3.26      0.51 o
   8   3  14       14.80       13.76      1.05 o
   9   3  14       11.38       13.00      1.08 o
  -3   4  14        3.37        4.56      0.92 o
  -2   4  14       21.61       24.80      2.52 o
  -1   4  14       12.82       11.64      1.81 o
   0   4  14       28.05       30.70      1.34 o
   1   4  14       38.17       35.21      1.71 o
   2   4  14      111.56      119.86      5.54 o
   3   4  14       87.50       86.02      2.09 o
   4   4  14       20.09       19.73      0.87 o
   5   4  14        8.14       12.11      0.84 o
   6   4  14        2.90        2.73      0.45 o
   7   4  14        1.07        0.92      0.41 o
   8   4  14       24.37       33.27      1.06 o
   9   4  14        0.31       -0.53      0.53 o
  10   4  14        0.52        2.82      1.41 o
  -3   5  14       34.28       37.65      1.79 o
  -2   5  14        0.74        1.49      0.67 o
  -1   5  14        9.61        9.63      0.88 o
   0   5  14        4.30        4.43      0.62 o
   1   5  14        0.26        0.04      0.67 o
   2   5  14       18.74       20.58      1.41 o
   3   5  14      129.28      124.13      2.70 o
   4   5  14       20.42       20.18      1.22 o
   5   5  14       11.05        7.35      0.81 o
   6   5  14        2.60        2.14      0.49 o
   7   5  14        0.36        0.32      0.39 o
   8   5  14        0.02        0.82      0.51 o
   9   5  14        0.19       -0.18      0.51 o
  10   5  14        0.08        0.09      0.68 o
  -2   6  14        1.14        0.77      0.67 o
  -1   6  14        0.01       -0.24      0.56 o
   0   6  14        7.88        7.44      2.32 o
   1   6  14       33.89       32.40      2.01 o
   2   6  14       10.72        9.06      1.06 o
   3   6  14       27.64       30.90      1.31 o
   4   6  14       32.61       31.07      1.58 o
   5   6  14       11.97        9.32      0.67 o
   6   6  14        0.36        0.15      0.37 o
   7   6  14        5.63        6.45      0.57 o
   8   6  14        0.15       -0.44      0.44 o
   9   6  14        1.43        2.30      0.61 o
  10   6  14        4.02        5.39      0.78 o
  -2   7  14        0.67        0.69      0.59 o
  -1   7  14        0.25       -0.29      0.48 o
   0   7  14        0.16        0.05      0.77 o
   1   7  14       44.89       44.51      2.62 o
   2   7  14       34.19       33.45      1.74 o
   3   7  14       55.57       52.64      1.83 o
   4   7  14       19.73       15.56      0.99 o
   5   7  14        5.64        3.22      0.59 o
   6   7  14        0.51        1.04      0.46 o
   7   7  14        0.06       -0.10      0.44 o
   8   7  14       16.85       19.76      1.15 o
   9   7  14        6.20        4.64      0.69 o
  10   7  14        0.00       -0.26      0.55 o
  -1   8  14        1.34        1.90      0.97 o
   0   8  14        1.14        1.41      0.82 o
   1   8  14       45.34       51.43      3.32 o
   2   8  14        0.00       -0.16      0.70 o
   3   8  14       30.05       32.76      1.58 o
   4   8  14        4.68        5.37      0.68 o
   5   8  14        9.85        8.65      0.80 o
   6   8  14        0.04        0.42      0.53 o
   7   8  14        3.02        1.33      0.47 o
   8   8  14        8.68        7.60      0.89 o
   9   8  14       21.07       30.14      2.10 o
  10   8  14        6.57       10.10      1.91 o
   0   9  14        1.80        1.38      0.97 o
   1   9  14        6.29        6.68      1.11 o
   2   9  14       17.07       19.15      1.45 o
   3   9  14        0.14       -0.38      0.56 o
   4   9  14       11.01       12.06      0.92 o
   5   9  14        0.09       -0.31      0.54 o
   6   9  14        8.33        6.75      1.07 o
   7   9  14       34.20       41.43      1.29 o
   8   9  14        5.84        4.86      0.82 o
   9   9  14       10.48       13.53      1.34 o
  10   9  14        1.24        0.92      0.68 o
   1  10  14        2.69        1.15      1.81 o
   2  10  14        3.38        2.70      0.97 o
   3  10  14        0.43       -0.18      0.66 o
   4  10  14        0.06       -0.04      0.56 o
   5  10  14        0.28        0.49      0.56 o
   6  10  14       40.99       45.08      1.66 o
   7  10  14       47.98       51.11      1.80 o
   8  10  14        1.71        1.02      0.92 o
   9  10  14        0.00       -0.17      1.01 o
   2  11  14        8.76        7.45      2.01 o
   3  11  14        2.84        4.33      1.20 o
   4  11  14        9.13        9.36      1.91 o
   5  11  14       19.12       22.36      1.91 o
   6  11  14       15.84       17.22      1.63 o
   7  11  14       14.53       14.57      1.49 o
   8  11  14        5.32        9.38      1.35 o
   4  12  14        2.62        1.85      1.11 o
   5  12  14        6.74        3.22      1.14 o
   6  12  14        0.40       -0.50      1.00 o
   7  12  14        0.17        0.71      1.21 o
   0  -2  15       21.06       26.57      2.21 o
   1  -2  15        2.68        2.62      1.01 o
   2  -2  15       29.66       34.23      2.42 o
   3  -2  15        0.19        1.61      1.01 o
  -1  -1  15       10.25       12.48      1.11 o
   0  -1  15       19.22       22.55      2.01 o
   1  -1  15        0.04        1.01      1.01 o
   2  -1  15       10.23       11.88      1.61 o
   3  -1  15        6.52        5.64      1.21 o
   4  -1  15        0.02        0.47      0.63 o
   5  -1  15        3.14        4.42      0.77 o
  -2   0  15        1.77        1.94      0.77 o
  -1   0  15        0.92        1.25      0.63 o
   0   0  15        0.01        0.27      0.63 o
   1   0  15       12.61       12.88      1.61 o
   2   0  15        1.29        2.21      1.21 o
   3   0  15       11.09       10.67      1.61 o
   4   0  15       28.91       25.79      1.91 o
   5   0  15        6.80       10.79      0.94 o
   6   0  15        0.24       -0.20      0.44 o
  -2   1  15       10.22       11.14      1.06 o
  -1   1  15        0.40       -0.50      0.57 o
   0   1  15        7.09        7.24      0.82 o
   1   1  15       12.13       14.70      1.81 o
   2   1  15        7.39        5.23      1.21 o
   3   1  15        8.17       14.29      1.61 o
   4   1  15       14.13       16.07      3.42 o
   5   1  15        0.00        0.13      0.44 o
   6   1  15        4.08        3.89      0.59 o
   7   1  15        5.43        5.17      0.61 o
  -2   2  15       17.23       19.48      1.81 o
  -1   2  15        4.58        4.81      1.11 o
   0   2  15       15.87       18.33      1.81 o
   1   2  15       38.20       38.05      2.62 o
   2   2  15        0.05        0.81      1.01 o
   3   2  15        0.82        1.41      1.01 o
   4   2  15        3.14        2.08      0.58 o
   5   2  15        0.08        0.19      0.44 o
   6   2  15        0.67        0.54      0.46 o
   7   2  15        5.92        6.97      0.71 o
   8   2  15        7.43        9.37      0.77 o
  -2   3  15        0.53        1.12      0.63 o
  -1   3  15        0.60        0.52      1.91 o
   0   3  15        6.05        5.84      1.41 o
   1   3  15       21.20       18.52      1.81 o
   2   3  15        4.21        4.63      1.21 o
   3   3  15        0.68        1.39      0.63 o
   4   3  15        5.63        9.29      1.11 o
   5   3  15        0.17       -0.04      0.58 o
   6   3  15        0.47       -0.41      0.44 o
   7   3  15        6.79        7.30      0.95 o
   8   3  15       22.74       25.91      1.75 o
  -2   4  15       19.94       19.13      1.30 o
  -1   4  15       10.23       13.29      1.91 o
   0   4  15        0.00        0.81      1.01 o
   1   4  15       16.01       18.52      2.01 o
   2   4  15        3.15        3.95      1.01 o
   3   4  15        0.89        1.03      0.63 o
   4   4  15        9.60       10.31      1.05 o
   5   4  15       35.77       40.10      1.24 o
   6   4  15       38.72       41.21      1.29 o
   7   4  15        3.49        3.50      0.53 o
   8   4  15       32.87       37.61      1.70 o
   9   4  15       43.89       55.71      3.50 o
  -2   5  15        0.00       -0.67      0.67 o
  -1   5  15       43.18       45.93      2.82 o
   0   5  15       60.22       62.61      3.42 o
   1   5  15        3.53        3.58      0.92 o
   2   5  15       10.54        8.77      1.06 o
   3   5  15        0.80        1.51      0.71 o
   4   5  15        1.85        0.93      0.63 o
   5   5  15        2.56        2.07      0.64 o
   6   5  15       41.04       40.57      1.29 o
   7   5  15        8.47       12.60      0.80 o
   8   5  15       12.30       11.23      0.81 o
   9   5  15       24.30       28.37      2.03 o
  -1   6  15        4.28        5.64      1.41 o
   0   6  15       19.50       26.28      1.71 o
   1   6  15        9.15        5.63      1.00 o
   2   6  15        2.19        0.91      0.71 o
   3   6  15        4.79        3.20      0.82 o
   4   6  15       18.14       17.80      1.03 o
   5   6  15       13.53       17.57      1.08 o
   6   6  15        0.19       -0.31      0.44 o
   7   6  15        2.10        3.13      0.54 o
   8   6  15        0.36       -0.38      0.46 o
   9   6  15        0.66        0.23      0.57 o
  -1   7  15       24.60       27.07      1.85 o
   0   7  15        0.95        1.11      1.71 o
   1   7  15       14.60       14.99      1.35 o
   2   7  15        0.07        0.16      0.67 o
   3   7  15        0.70        1.11      1.51 o
   4   7  15        5.92        3.37      0.68 o
   5   7  15       49.79       48.86      1.69 o
   6   7  15       19.31       20.21      1.02 o
   7   7  15        3.79        3.73      0.87 o
   8   7  15        7.28       10.06      1.33 o
   9   7  15        7.91       12.82      1.03 o
   0   8  15        1.27        0.88      0.85 o
   1   8  15       14.80       14.70      1.41 o
   2   8  15        3.43        4.91      1.01 o
   3   8  15        8.22       11.15      1.26 o
   4   8  15        5.76        5.69      0.80 o
   5   8  15       10.18       11.32      0.92 o
   6   8  15        7.51        7.40      0.89 o
   7   8  15        1.16        0.33      0.46 o
   8   8  15        5.53        6.75      0.85 o
   9   8  15       11.06       11.11      1.05 o
   1   9  15       15.05       14.48      2.52 o
   2   9  15        4.79        2.85      0.97 o
   3   9  15        1.35        1.52      0.78 o
   4   9  15        7.47        7.51      1.08 o
   5   9  15        1.82        2.57      0.68 o
   6   9  15        0.00        0.00      0.76 o
   7   9  15       21.23       27.01      1.36 o
   8   9  15        0.91        1.53      0.71 o
   9   9  15        1.64        2.37      0.80 o
   2  10  15        2.36        2.47      1.21 o
   3  10  15        5.61        3.83      0.80 o
   4  10  15       19.67       21.47      1.44 o
   5  10  15       14.10       17.77      1.15 o
   6  10  15        0.16        0.27      1.01 o
   7  10  15       28.90       33.49      1.64 o
   8  10  15        2.51        3.17      1.11 o
   4  11  15        7.99       10.74      1.51 o
   5  11  15        0.00       -0.03      0.97 o
   6  11  15       27.85       32.69      2.06 o
   7  11  15        2.88        4.64      1.20 o
   1   0  16        9.38        9.66      1.61 o
   2   0  16        1.39        0.81      1.01 o
   3   0  16        1.21        0.60      1.01 o
   0   1  16        0.01        0.40      1.01 o
   1   1  16        2.15        1.21      1.01 o
   2   1  16        1.88       -0.20      1.01 o
   3   1  16       10.60       12.68      1.61 o
   4   1  16        1.24        1.21      1.01 o
   5   1  16        1.05        2.22      0.73 o
   0   2  16        5.17        4.03      1.41 o
   1   2  16        3.19        2.62      1.21 o
   2   2  16        1.97        1.81      1.01 o
   3   2  16       12.14       12.88      1.61 o
   4   2  16        0.29        1.41      1.01 o
   5   2  16        8.51       11.64      1.06 o
   6   2  16       30.66       30.94      1.37 o
  -1   3  16       17.27       18.32      2.21 o
   0   3  16        0.71       -0.81      1.01 o
   1   3  16        2.06        0.60      1.01 o
   2   3  16       26.07       29.39      2.42 o
   3   3  16        0.23        0.40      1.01 o
   4   3  16        4.04        4.23      1.21 o
   5   3  16        5.49        6.67      0.73 o
   6   3  16       13.81       17.86      1.06 o
   7   3  16        2.60        2.70      0.59 o
   0   4  16        3.51        3.83      1.21 o
   1   4  16       11.62       11.68      1.61 o
   2   4  16        2.48        2.01      1.01 o
   3   4  16        8.84        7.25      1.41 o
   4   4  16        0.24       -0.20      0.91 o
   5   4  16        1.88        2.91      0.59 o
   6   4  16        3.56        4.51      0.75 o
   7   4  16       22.55       30.73      1.20 o
   0   5  16       14.98       17.72      2.01 o
   1   5  16        0.01       -1.01      1.01 o
   2   5  16        0.06       -0.40      0.81 o
   3   5  16        0.36        0.31      0.77 o
   4   5  16        1.53        1.30      1.01 o
   5   5  16       27.74       26.27      1.50 o
   6   5  16       25.52       30.62      1.19 o
   7   5  16        4.49        5.28      0.66 o
   8   5  16        1.58        2.90      0.60 o
   0   6  16       10.00        9.66      1.61 o
   1   6  16        2.36        3.22      1.21 o
   2   6  16        0.99        0.44      0.82 o
   3   6  16        1.06        1.28      0.81 o
   4   6  16        1.50        0.77      0.77 o
   5   6  16       31.68       31.13      1.46 o
   6   6  16       19.84       23.45      1.39 o
   7   6  16        1.36        1.30      0.55 o
   8   6  16        1.50        0.22      0.51 o
   1   7  16        0.97        0.82      0.85 o
   2   7  16        1.46        0.37      0.92 o
   3   7  16        0.74        0.09      0.77 o
   4   7  16        1.53        2.00      0.82 o
   5   7  16       12.96       17.39      1.15 o
   6   7  16        6.10        6.68      0.85 o
   7   7  16        0.37        0.01      0.46 o
   8   7  16        7.80        9.15      0.79 o
   2   8  16        0.21       -0.82      0.82 o
   3   8  16       11.74       10.70      1.26 o
   4   8  16        1.06        0.78      0.64 o
   5   8  16        0.27        0.75      0.61 o
   6   8  16        0.37        0.19      0.57 o
   7   8  16        1.53        2.63      0.70 o
   8   8  16        9.98       11.44      0.86 o
   3   9  16       23.65       21.21      1.55 o
   4   9  16        2.34        2.18      0.70 o
   5   9  16        1.42        1.66      0.71 o
   6   9  16        6.67        6.79      0.92 o
   7   9  16        0.47        1.91      0.70 o
   5  10  16       20.99       26.90      1.45 o
   6  10  16        2.21        3.22      1.81 o
   3   3  17        0.09        2.42      1.21 o
   4   3  17        2.38        1.01      1.01 o
   2   4  17        4.54        2.21      1.21 o
   3   4  17        1.40        1.41      1.21 o
   4   4  17       10.96        9.26      1.61 o
   5   4  17        1.46        3.70      0.92 o
   2   5  17        1.08        1.61      1.21 o
   3   5  17        3.65        2.62      1.21 o
   4   5  17       15.77       17.91      1.49 o
   5   5  17       20.47       20.53      1.55 o
   6   5  17       11.04       10.48      0.97 o
   3   6  17        1.02        1.26      0.82 o
   4   6  17        1.90        1.43      1.41 o
   5   6  17        0.18        0.08      0.82 o
   6   6  17        2.12        3.08      0.93 o
   3   7  17        0.89        0.15      0.92 o
   4   7  17        5.58        3.77      0.97 o
   5   7  17       32.09       26.74      2.11 o
   6   7  17       28.14       30.80      2.82 o
 
